# Supplementary material for: 4-(1,2,4-Triazol-1-yl)aniline
Source: Acta Crystallogr Sect E Struct Rep Online. 2010 Dec 18;67(Pt 1):o164. doi: 10.1107/S1600536810052025 (PMC3050328; doi:10.1107/S1600536810052025)
Supplement: Supplementary file 2 [file e-67-0o164-Isup2.hkl]

# 
# h,k,l, Fc-squared, Fo-squared, sigma(Fo-squared) and status flag 
# 
data_I
_shelx_title ' ach14m in P2(1)/c (R.T.)' 
_shelx_refln_list_code          4 
_shelx_F_calc_maximum      108.31 
_exptl_crystal_F_000       336.00 
_reflns_d_resolution_high  0.7238 
 
loop_ 
 _symmetry_equiv_pos_as_xyz 
 'x, y, z' 
 '-x, y+1/2, -z+1/2' 
 '-x, -y, -z' 
 'x, -y-1/2, z-1/2' 
 
_cell_length_a     5.5488 
_cell_length_b     7.3656 
_cell_length_c    19.5477 
_cell_angle_alpha  90.000 
_cell_angle_beta   99.416 
_cell_angle_gamma  90.000 
 
_shelx_F_squared_multiplier     1.000 
 
loop_ 
 _refln_index_h 
 _refln_index_k 
 _refln_index_l 
 _refln_F_squared_calc 
 _refln_F_squared_meas 
 _refln_F_squared_sigma 
 _refln_observed_status 
   1   0   0      446.93      471.66      9.00 o 
   2   0   0      299.01      252.17      3.57 o 
   3   0   0      492.82      544.05      6.52 o 
   4   0   0      243.98      240.29      3.37 o 
   5   0   0       45.46       43.67      1.03 o 
   6   0   0        1.04        1.45      0.43 o 
   7   0   0        4.49        7.67      1.50 o 
   1   1   0     6753.66     6646.78     87.91 o 
   2   1   0       78.85       90.04      1.01 o 
   3   1   0       43.95       48.81      0.70 o 
   4   1   0      231.57      251.88      2.46 o 
   5   1   0       77.27       75.56      1.00 o 
   6   1   0       10.92       11.96      0.77 o 
   7   1   0       10.91       15.68      1.05 o 
   0   2   0     3738.42     3759.34     59.99 o 
   1   2   0    11730.77    11266.57    253.31 o 
   2   2   0      333.35      353.51      3.24 o 
   3   2   0      106.98      126.31      1.47 o 
   4   2   0       56.14       55.62      0.94 o 
   5   2   0       53.38       52.33      1.07 o 
   6   2   0        9.86        9.69      0.74 o 
   7   2   0        0.24        0.53      0.71 o 
   1   3   0        0.37        0.70      0.16 o 
   2   3   0      468.39      481.27      4.07 o 
   3   3   0      237.47      249.04      2.56 o 
   4   3   0        2.26        2.16      0.32 o 
   5   3   0       15.78       17.78      0.65 o 
   6   3   0        1.86        1.63      0.51 o 
   7   3   0        2.71        3.75      0.66 o 
   0   4   0     1389.08     1364.22     21.88 o 
   1   4   0       39.66       38.33      0.78 o 
   2   4   0      143.47      124.40      1.47 o 
   3   4   0        3.58        3.65      0.39 o 
   4   4   0        7.41        8.23      0.57 o 
   5   4   0       45.43       45.64      1.20 o 
   6   4   0        1.61        1.56      0.57 o 
   1   5   0       17.32       18.43      0.57 o 
   2   5   0      174.44      181.42      2.08 o 
   3   5   0       26.96       27.48      0.86 o 
   4   5   0        0.85        0.82      0.29 o 
   5   5   0        0.03        0.28      0.32 o 
   6   5   0        0.56        1.24      1.11 o 
   0   6   0        2.86        3.14      0.93 o 
   1   6   0        0.00       -0.11      0.25 o 
   2   6   0       12.84       12.11      1.04 o 
   3   6   0       39.77       37.52      1.21 o 
   4   6   0       18.89       18.06      1.03 o 
   5   6   0        8.23        7.28      0.77 o 
   6   6   0        2.44        3.60      0.79 o 
   1   7   0       25.95       28.90      0.93 o 
   2   7   0        1.31        0.83      0.40 o 
   3   7   0        1.53        0.98      0.50 o 
   4   7   0        6.92        4.58      0.78 o 
   5   7   0        0.00       -0.11      0.53 o 
   0   8   0       22.28       22.68      1.47 o 
   1   8   0        2.37        1.82      0.39 o 
   2   8   0        9.41       10.40      0.98 o 
   3   8   0        1.54        1.12      0.59 o 
   4   8   0        0.52        0.17      0.59 o 
   1   9   0        5.52        5.31      0.80 o 
   2   9   0        4.31        3.69      0.74 o 
   3   9   0        0.99        0.99      0.63 o 
   0  10   0        0.11       -0.74      0.74 o 
   1  10   0        0.79        0.92      0.57 o 
  -7   1   1        0.12       -0.28      0.72 o 
  -6   1   1        2.82        2.71      0.43 o 
  -5   1   1        0.22        0.42      0.16 o 
  -4   1   1       16.62       19.39      0.48 o 
  -3   1   1      115.12      128.02      1.35 o 
  -2   1   1      124.40      119.72      1.35 o 
  -1   1   1      760.50      763.27      5.33 o 
   0   1   1       70.78       64.54      0.95 o 
   1   1   1     4102.29     4149.65     46.72 o 
   2   1   1      769.42      807.06      7.46 o 
   3   1   1      406.53      434.21      4.00 o 
   4   1   1       65.86       65.93      1.01 o 
   5   1   1        3.98        3.51      0.30 o 
   6   1   1        0.00        1.02      0.61 o 
   7   1   1        1.58        1.16      0.42 o 
  -7   2   1        0.32       -0.26      0.49 o 
  -6   2   1        2.56        2.27      0.41 o 
  -5   2   1       22.65       23.66      0.70 o 
  -4   2   1       18.29       20.14      0.53 o 
  -3   2   1      236.41      255.41      2.55 o 
  -2   2   1       11.40       10.02      0.28 o 
  -1   2   1       36.17       33.96      0.41 o 
   0   2   1     5065.57     5157.35     71.98 o 
   1   2   1       35.18       33.87      0.75 o 
   2   2   1        9.60       10.30      0.30 o 
   3   2   1        8.05        9.52      0.35 o 
   4   2   1       30.66       31.48      0.67 o 
   5   2   1       21.66       21.72      0.62 o 
   6   2   1       12.02        9.63      0.93 o 
   7   2   1        1.42        0.28      0.94 o 
  -7   3   1        1.94        0.99      0.69 o 
  -6   3   1        6.81        7.41      0.61 o 
  -5   3   1        1.76        2.27      0.36 o 
  -4   3   1        3.57        3.99      0.39 o 
  -3   3   1       39.81       44.50      0.75 o 
  -2   3   1      469.90      501.04      4.21 o 
  -1   3   1      102.15      106.55      1.12 o 
   0   3   1      234.11      218.00      2.52 o 
   1   3   1      118.89      111.24      1.26 o 
   2   3   1      806.58      849.71      6.90 o 
   3   3   1       18.69       17.85      0.48 o 
   4   3   1        0.08        0.28      0.19 o 
   5   3   1       53.09       54.10      1.12 o 
   6   3   1        2.79        2.29      0.55 o 
   7   3   1        0.28        0.57      0.47 o 
  -6   4   1       26.25       28.05      1.67 o 
  -5   4   1        6.36        6.48      0.54 o 
  -4   4   1        9.45       10.75      0.63 o 
  -3   4   1       86.17       94.44      1.45 o 
  -2   4   1      420.40      428.21      3.77 o 
  -1   4   1      857.45      893.06      8.44 o 
   0   4   1       14.35       11.64      0.49 o 
   1   4   1      832.02      856.71      7.53 o 
   2   4   1       40.46       42.66      0.74 o 
   3   4   1       17.33       15.86      0.51 o 
   4   4   1        1.56        1.51      0.32 o 
   5   4   1        9.94        8.79      0.63 o 
   6   4   1        6.06        7.25      0.89 o 
  -6   5   1        0.90        2.19      0.78 o 
  -5   5   1        3.57        3.44      0.48 o 
  -4   5   1        1.27        1.06      0.31 o 
  -3   5   1       13.63       15.30      0.66 o 
  -2   5   1       24.54       26.10      0.78 o 
  -1   5   1      104.36      108.78      1.64 o 
   0   5   1       58.81       50.96      0.95 o 
   1   5   1        8.84        8.86      0.46 o 
   2   5   1       63.06       62.05      1.23 o 
   3   5   1       52.65       53.50      1.38 o 
   4   5   1       20.58       19.69      0.78 o 
   5   5   1        0.25        1.36      0.38 o 
   6   5   1        1.13        0.96      0.52 o 
  -6   6   1        4.53        4.30      1.01 o 
  -5   6   1        4.56        3.97      1.00 o 
  -4   6   1        0.83        0.03      0.48 o 
  -3   6   1       24.41       24.38      2.36 o 
  -2   6   1        7.85       10.40      0.73 o 
  -1   6   1       16.72       18.19      0.77 o 
   0   6   1      219.03      232.07      2.81 o 
   1   6   1        0.01       -0.24      0.24 o 
   2   6   1      114.02      107.08      2.40 o 
   3   6   1        5.92        5.23      0.71 o 
   4   6   1        0.08       -0.10      0.43 o 
   5   6   1        0.01       -0.35      0.37 o 
   6   6   1        7.49        7.93      1.03 o 
  -5   7   1        5.44        5.97      1.40 o 
  -4   7   1        0.06       -0.28      0.46 o 
  -3   7   1        1.95        2.13      0.59 o 
  -2   7   1        1.01        0.47      0.39 o 
  -1   7   1        8.16        8.64      0.70 o 
   0   7   1        6.41        6.58      0.49 o 
   1   7   1        6.87        7.04      0.55 o 
   2   7   1        9.52        9.27      1.08 o 
   3   7   1        8.05        7.56      0.84 o 
   4   7   1       20.73       18.30      1.29 o 
   5   7   1        7.68       10.91      1.43 o 
  -4   8   1        0.08        0.65      0.61 o 
  -3   8   1        0.20       -0.20      0.48 o 
  -2   8   1        6.46        6.69      0.72 o 
  -1   8   1        0.44        0.12      0.31 o 
   0   8   1        1.37        1.38      0.42 o 
   1   8   1        8.70        9.82      0.72 o 
   2   8   1        2.11        1.69      0.57 o 
   3   8   1       56.49       51.98      1.86 o 
   4   8   1        3.84        4.05      0.82 o 
  -3   9   1        0.07       -0.59      0.59 o 
  -2   9   1        1.20        0.99      0.57 o 
  -1   9   1        0.05       -0.02      0.36 o 
   0   9   1        0.00       -0.25      0.44 o 
   1   9   1       12.99       12.50      1.12 o 
   2   9   1        3.00        3.52      0.64 o 
   3   9   1        3.94        3.89      0.88 o 
  -1  10   1        0.32        2.10      0.84 o 
   0  10   1        1.95        2.49      1.00 o 
   1  10   1        1.27        2.23      0.86 o 
  -6   0   2        0.04        0.08      0.23 o 
  -5   0   2       50.46       53.12      1.14 o 
  -4   0   2       14.75       16.72      0.56 o 
  -3   0   2       43.55       38.00      0.83 o 
  -2   0   2        0.50        0.23      0.59 o 
  -1   0   2     8676.20     8221.95    552.75 o 
   0   0   2      685.49      677.26     17.20 o 
   1   0   2     1405.11     1409.94     15.57 o 
   2   0   2     1506.43     1548.12     19.71 o 
   3   0   2      779.99      875.23     10.14 o 
   4   0   2        9.55        5.26      0.42 o 
   5   0   2      134.33      127.90      2.25 o 
   6   0   2       34.43       33.91      1.38 o 
   7   0   2        1.49        1.64      0.80 o 
  -6   1   2        0.16        0.28      0.21 o 
  -5   1   2       49.22       49.05      0.77 o 
  -4   1   2      204.15      207.79      1.97 o 
  -3   1   2      453.88      463.73      4.24 o 
  -2   1   2      273.15      273.43      2.22 o 
  -1   1   2      214.07      194.66      1.56 o 
   0   1   2      578.43      559.27      4.14 o 
   1   1   2      149.25      137.47      1.46 o 
   2   1   2       17.56       18.55      0.39 o 
   3   1   2      815.76      891.83      8.37 o 
   4   1   2      197.99      223.06      2.58 o 
   5   1   2       17.44       17.98      0.55 o 
   6   1   2       22.44       19.90      0.85 o 
   7   1   2        1.11        2.82      0.76 o 
  -7   2   2        2.71        3.97      0.87 o 
  -6   2   2       40.82       43.02      1.05 o 
  -5   2   2        2.78        2.65      0.32 o 
  -4   2   2        0.18        0.58      0.15 o 
  -3   2   2       31.93       29.50      0.56 o 
  -2   2   2      330.82      333.12      3.05 o 
  -1   2   2      109.99      107.83      1.00 o 
   0   2   2     9390.49     9309.27     92.61 o 
   1   2   2      450.68      418.77      3.70 o 
   2   2   2      304.71      341.21      4.99 o 
   3   2   2      169.95      163.83      1.96 o 
   4   2   2      139.38      141.22      1.72 o 
   5   2   2       72.31       66.78      1.14 o 
   6   2   2        7.89        7.64      0.83 o 
   7   2   2        0.10        1.34      0.45 o 
  -7   3   2       23.57       28.01      1.81 o 
  -6   3   2        7.20        7.05      0.54 o 
  -5   3   2       69.33       72.96      1.48 o 
  -4   3   2       17.46       18.06      0.60 o 
  -3   3   2       68.71       63.85      0.92 o 
  -2   3   2       80.51       75.37      0.88 o 
  -1   3   2        0.01        0.04      0.11 o 
   0   3   2       47.57       48.47      0.87 o 
   1   3   2     1658.10     1639.88     12.93 o 
   2   3   2      401.85      420.02      5.05 o 
   3   3   2       74.41       77.98      1.11 o 
   4   3   2       36.40       46.48      0.96 o 
   5   3   2       63.95       58.91      1.32 o 
   6   3   2        7.52        6.30      0.80 o 
   7   3   2        1.08        0.94      0.47 o 
  -7   4   2        9.73        7.65      1.30 o 
  -6   4   2        1.77        1.77      0.44 o 
  -5   4   2       18.38       20.06      0.81 o 
  -4   4   2        6.77        6.98      0.52 o 
  -3   4   2        0.00        0.04      0.19 o 
  -2   4   2       46.13       46.36      0.98 o 
  -1   4   2      457.27      466.83      4.64 o 
   0   4   2      163.57      165.93      2.68 o 
   1   4   2      381.75      371.72      3.55 o 
   2   4   2      364.33      345.93      3.63 o 
   3   4   2       17.62       22.22      0.64 o 
   4   4   2       93.01       84.70      1.59 o 
   5   4   2       35.42       35.78      1.41 o 
   6   4   2        0.19        0.95      0.51 o 
  -6   5   2       15.25       16.62      1.27 o 
  -5   5   2        5.85        4.37      0.52 o 
  -4   5   2        6.14        5.44      0.51 o 
  -3   5   2        1.05        1.08      0.32 o 
  -2   5   2        0.49        0.32      0.23 o 
  -1   5   2        2.55        2.97      0.30 o 
   0   5   2      108.60      107.39      1.64 o 
   1   5   2        5.16        7.23      0.40 o 
   2   5   2      147.45      142.89      1.88 o 
   3   5   2       32.09       35.72      1.12 o 
   4   5   2       15.70       13.20      0.85 o 
   5   5   2       19.21       17.86      1.00 o 
   6   5   2        4.59        5.38      1.05 o 
  -6   6   2        1.08        2.18      0.89 o 
  -5   6   2        7.83        9.15      1.53 o 
  -4   6   2       20.44       21.23      1.00 o 
  -3   6   2        0.00        0.18      0.40 o 
  -2   6   2        3.24        2.97      0.46 o 
  -1   6   2       43.26       43.44      1.02 o 
   0   6   2       64.76       64.00      1.18 o 
   1   6   2        0.44        0.71      0.30 o 
   2   6   2       44.42       41.40      1.20 o 
   3   6   2      154.15      142.09      3.60 o 
   4   6   2       11.65       10.18      0.81 o 
   5   6   2        2.85        3.09      0.68 o 
  -5   7   2        4.64        4.24      0.78 o 
  -4   7   2        0.51        0.31      0.51 o 
  -3   7   2        0.60        1.28      0.50 o 
  -2   7   2        2.64        2.79      0.70 o 
  -1   7   2        0.20       -0.13      0.31 o 
   0   7   2        1.36        1.25      0.29 o 
   1   7   2       16.05       14.86      0.78 o 
   2   7   2        5.69        6.17      1.00 o 
   3   7   2       21.70       21.69      1.14 o 
   4   7   2       25.20       22.20      1.16 o 
   5   7   2        2.49        3.31      0.80 o 
  -4   8   2        4.67        4.22      1.02 o 
  -3   8   2        0.00        0.19      0.49 o 
  -2   8   2        0.87        0.25      0.39 o 
  -1   8   2        0.30        0.34      0.27 o 
   0   8   2        8.45        7.92      0.75 o 
   1   8   2       17.90       18.82      0.96 o 
   2   8   2        3.86        3.89      0.59 o 
   3   8   2        0.50        0.20      0.62 o 
   4   8   2       16.02       17.25      1.35 o 
  -3   9   2        0.06       -0.51      0.51 o 
  -2   9   2        0.70        0.13      0.46 o 
  -1   9   2        0.64        1.30      0.55 o 
   0   9   2        0.77        1.30      0.54 o 
   1   9   2        4.07        3.69      0.69 o 
   2   9   2        4.94        5.45      0.78 o 
   3   9   2        0.24        0.12      0.73 o 
  -1  10   2        0.42        0.16      0.48 o 
   0  10   2        0.00        0.18      0.44 o 
   1  10   2        1.47        1.19      0.68 o 
  -7   1   3        0.87        2.98      0.97 o 
  -6   1   3        3.50        3.46      0.33 o 
  -5   1   3       81.20       86.51      1.09 o 
  -4   1   3      170.35      165.68      1.65 o 
  -3   1   3        2.79        3.32      0.22 o 
  -2   1   3       18.13       20.67      0.32 o 
  -1   1   3       21.00       25.63      0.45 o 
   0   1   3      732.15      739.08      5.47 o 
   1   1   3       62.50       59.09      0.80 o 
   2   1   3      283.34      318.70      3.42 o 
   3   1   3      144.92      150.20      1.77 o 
   4   1   3       19.78       19.75      0.56 o 
   5   1   3        2.92        2.75      0.38 o 
   6   1   3        7.21        6.82      0.61 o 
   7   1   3        2.09        1.89      0.49 o 
  -7   2   3        0.09        0.43      0.56 o 
  -6   2   3       21.29       21.23      0.76 o 
  -5   2   3       40.32       44.31      0.97 o 
  -4   2   3       41.90       38.93      0.66 o 
  -3   2   3       57.97       52.09      0.69 o 
  -2   2   3       19.72       27.37      0.54 o 
  -1   2   3      700.79      716.55      6.65 o 
   0   2   3     1012.93     1010.19      9.26 o 
   1   2   3       78.25       76.36      0.90 o 
   2   2   3        8.67       10.94      0.43 o 
   3   2   3      158.74      177.81      2.10 o 
   4   2   3        9.01        9.69      0.45 o 
   5   2   3       37.29       34.67      0.98 o 
   6   2   3        3.44        2.31      0.56 o 
   7   2   3        0.60        2.72      1.23 o 
  -7   3   3        0.01       -0.29      0.54 o 
  -6   3   3       35.78       43.74      1.10 o 
  -5   3   3        0.58        0.35      0.26 o 
  -4   3   3       15.58       15.45      0.57 o 
  -3   3   3      172.72      169.38      2.07 o 
  -2   3   3        0.10        0.12      0.13 o 
  -1   3   3      188.64      191.06      1.89 o 
   0   3   3      357.48      349.27      3.48 o 
   1   3   3      752.57      802.09      6.54 o 
   2   3   3       82.22       72.12      1.16 o 
   3   3   3        0.84        0.94      0.19 o 
   4   3   3      179.81      177.61      2.59 o 
   5   3   3        0.02        0.54      0.31 o 
   6   3   3        0.22        0.25      0.39 o 
   7   3   3        6.86       10.85      0.99 o 
  -7   4   3       19.59       23.89      2.81 o 
  -6   4   3        2.30        3.15      0.54 o 
  -5   4   3        5.21        5.26      0.56 o 
  -4   4   3       32.77       32.56      0.98 o 
  -3   4   3        0.14        0.58      0.28 o 
  -2   4   3       35.83       32.59      0.72 o 
  -1   4   3      218.38      215.66      2.38 o 
   0   4   3      682.20      685.37     13.16 o 
   1   4   3        2.11        2.52      0.24 o 
   2   4   3      196.80      198.87      2.17 o 
   3   4   3        2.13        1.84      0.30 o 
   4   4   3        0.26        0.98      0.28 o 
   5   4   3        0.20        0.15      0.40 o 
   6   4   3        9.69       11.08      1.74 o 
  -6   5   3        1.32        1.85      0.69 o 
  -5   5   3        5.92        5.69      0.63 o 
  -4   5   3       15.33       15.38      0.87 o 
  -3   5   3       84.02       87.84      1.78 o 
  -2   5   3        5.87        5.84      0.40 o 
  -1   5   3        4.87        5.15      0.35 o 
   0   5   3       37.54       38.87      1.14 o 
   1   5   3      104.70      113.35      1.48 o 
   2   5   3       19.08       17.06      0.76 o 
   3   5   3      101.20       89.65      2.14 o 
   4   5   3       20.29       17.57      0.89 o 
   5   5   3       56.03       59.59      2.03 o 
   6   5   3        4.45        8.33      1.02 o 
  -6   6   3        0.91        0.45      0.70 o 
  -5   6   3        3.00        0.93      0.77 o 
  -4   6   3       24.87       25.56      1.05 o 
  -3   6   3        1.52        2.11      0.53 o 
  -2   6   3        7.20        8.46      0.66 o 
  -1   6   3       92.26       94.58      1.91 o 
   0   6   3       26.04       24.70      0.86 o 
   1   6   3       10.94       13.15      0.58 o 
   2   6   3        0.27        0.25      0.29 o 
   3   6   3        0.00        0.03      0.27 o 
   4   6   3        8.19        8.15      0.88 o 
   5   6   3        0.85        0.53      0.49 o 
  -5   7   3        3.08        4.80      0.80 o 
  -4   7   3        4.31        2.46      0.63 o 
  -3   7   3        9.63       10.25      0.95 o 
  -2   7   3        0.09       -0.30      0.30 o 
  -1   7   3        4.64        4.46      0.56 o 
   0   7   3       26.73       25.34      0.78 o 
   1   7   3        0.20       -0.23      0.44 o 
   2   7   3        0.00       -0.35      0.37 o 
   3   7   3       46.15       40.51      1.57 o 
   4   7   3        9.99        8.44      0.82 o 
   5   7   3        2.58        3.02      0.82 o 
  -4   8   3        1.37        0.58      0.60 o 
  -3   8   3        0.06       -0.40      0.40 o 
  -2   8   3        0.29        0.62      0.41 o 
  -1   8   3        0.17       -0.08      0.31 o 
   0   8   3       11.36       11.90      0.78 o 
   1   8   3        2.23        1.92      0.48 o 
   2   8   3       35.16       34.41      1.26 o 
   3   8   3        2.28        2.14      0.77 o 
   4   8   3        5.39        2.74      0.84 o 
  -3   9   3        0.03       -0.51      0.59 o 
  -2   9   3        1.22        0.85      0.47 o 
  -1   9   3        0.00        0.54      0.49 o 
   0   9   3        0.47        0.46      0.43 o 
   1   9   3        0.17       -0.14      0.56 o 
   2   9   3        0.59        0.90      0.50 o 
   3   9   3        6.86        4.67      0.71 o 
  -1  10   3        0.08        0.84      1.35 o 
   0  10   3        0.28        0.72      0.55 o 
  -7   0   4        2.42        2.31      1.00 o 
  -6   0   4      147.59      147.33      2.98 o 
  -5   0   4       25.03       27.16      0.80 o 
  -4   0   4      315.27      288.47      3.44 o 
  -3   0   4      355.75      357.54      3.96 o 
  -2   0   4      455.25      443.92      5.20 o 
  -1   0   4       31.93       23.73      2.06 o 
   0   0   4      534.31      512.26      8.16 o 
   1   0   4       12.36       14.10      0.38 o 
   2   0   4       21.06       18.79      0.53 o 
   3   0   4        2.08        1.06      0.19 o 
   4   0   4       79.82       74.57      1.71 o 
   5   0   4      259.54      264.02      9.96 o 
   6   0   4        0.22        0.23      0.45 o 
   7   0   4       21.99       21.65      2.69 o 
  -7   1   4        1.53       -0.24      0.69 o 
  -6   1   4       57.08       65.50      1.32 o 
  -5   1   4      414.97      432.49      3.56 o 
  -4   1   4       25.83       22.68      0.48 o 
  -3   1   4       66.59       68.85      0.85 o 
  -2   1   4       12.55       16.18      0.32 o 
  -1   1   4     1222.81     1129.10     12.24 o 
   0   1   4     2207.53     2154.28     17.94 o 
   1   1   4      470.14      521.04      5.33 o 
   2   1   4      446.28      475.99      4.55 o 
   3   1   4      207.42      227.49      2.66 o 
   4   1   4        7.27        5.24      0.38 o 
   5   1   4        6.91        4.15      1.03 o 
   6   1   4       29.78       29.26      1.06 o 
   7   1   4        6.50        7.40      0.96 o 
  -7   2   4       53.94       54.21      2.29 o 
  -6   2   4        4.94        5.11      0.53 o 
  -5   2   4       23.89       27.08      0.79 o 
  -4   2   4       11.11        9.96      0.35 o 
  -3   2   4      152.59      141.10      1.66 o 
  -2   2   4      283.05      276.54      2.79 o 
  -1   2   4       11.99       11.37      0.45 o 
   0   2   4      286.29      268.40      2.30 o 
   1   2   4       70.72       75.47      1.05 o 
   2   2   4      149.47      132.73      1.72 o 
   3   2   4       36.34       43.50      0.87 o 
   4   2   4       30.19       23.98      0.69 o 
   5   2   4       50.93       48.92      1.64 o 
   6   2   4        1.45        2.08      0.46 o 
   7   2   4       10.95       15.47      1.36 o 
  -7   3   4        1.53        1.38      0.74 o 
  -6   3   4      119.75      134.70      2.34 o 
  -5   3   4       11.94       12.17      0.66 o 
  -4   3   4      173.35      172.67      2.22 o 
  -3   3   4        2.37        4.01      0.33 o 
  -2   3   4        0.29        0.29      0.14 o 
  -1   3   4       46.12       40.51      0.57 o 
   0   3   4       69.91       60.51      0.88 o 
   1   3   4       13.76       14.72      0.43 o 
   2   3   4      164.47      157.72      2.08 o 
   3   3   4      133.89      145.02      2.24 o 
   4   3   4      122.87      115.80      1.70 o 
   5   3   4        1.70        1.06      0.35 o 
   6   3   4        0.48        0.84      0.46 o 
  -7   4   4        3.18        2.84      0.86 o 
  -6   4   4        0.05        0.77      0.60 o 
  -5   4   4       20.57       21.04      0.91 o 
  -4   4   4       50.38       49.91      1.29 o 
  -3   4   4        0.00       -0.02      0.25 o 
  -2   4   4        2.41        3.76      0.37 o 
  -1   4   4      119.34      113.87      1.44 o 
   0   4   4      344.22      338.97      3.52 o 
   1   4   4       67.46       63.55      0.95 o 
   2   4   4       65.74       68.82      1.12 o 
   3   4   4       95.81       87.70      1.66 o 
   4   4   4        2.26        2.97      0.43 o 
   5   4   4       20.44       17.67      1.01 o 
   6   4   4        0.28        0.40      0.62 o 
  -6   5   4        0.25        0.17      0.61 o 
  -5   5   4       74.03       76.62      2.52 o 
  -4   5   4        3.34        3.40      0.49 o 
  -3   5   4       12.76       13.51      0.87 o 
  -2   5   4        2.03        2.16      0.29 o 
  -1   5   4        0.63        0.49      0.34 o 
   0   5   4       17.37       16.16      0.56 o 
   1   5   4      110.70      118.01      1.53 o 
   2   5   4       33.72       32.62      0.85 o 
   3   5   4      166.37      158.47      2.73 o 
   4   5   4       97.34       93.78      2.05 o 
   5   5   4        6.41        7.69      0.88 o 
   6   5   4        0.02       -0.01      0.49 o 
  -6   6   4        0.48       -0.14      0.65 o 
  -5   6   4       12.59       12.21      1.08 o 
  -4   6   4       18.81       19.64      0.96 o 
  -3   6   4        0.17        0.25      0.36 o 
  -2   6   4        0.16        0.00      0.29 o 
  -1   6   4       46.39       44.35      1.24 o 
   0   6   4       51.45       50.83      1.40 o 
   1   6   4       15.70       15.33      0.56 o 
   2   6   4      177.88      165.73      2.81 o 
   3   6   4       18.06       17.14      0.88 o 
   4   6   4        7.90        5.78      0.67 o 
   5   6   4        1.70        2.75      0.94 o 
  -5   7   4        0.03       -0.50      0.50 o 
  -4   7   4        5.42        5.64      0.80 o 
  -3   7   4        2.18        2.08      0.57 o 
  -2   7   4        1.87        1.32      0.43 o 
  -1   7   4        0.04        0.15      0.41 o 
   0   7   4       26.41       27.13      1.17 o 
   1   7   4        9.28       10.07      0.59 o 
   2   7   4       12.80       13.08      0.76 o 
   3   7   4       80.97       80.28      1.96 o 
   4   7   4       24.62       26.18      1.68 o 
   5   7   4       19.08       24.66      3.92 o 
  -4   8   4        0.01       -0.51      0.51 o 
  -3   8   4        7.40        6.94      0.92 o 
  -2   8   4        0.04       -0.06      0.39 o 
  -1   8   4       13.07       11.88      1.22 o 
   0   8   4       11.76        9.48      0.71 o 
   1   8   4        0.31        0.62      0.37 o 
   2   8   4        0.05       -0.54      0.54 o 
   3   8   4       21.53       20.90      1.13 o 
   4   8   4        0.28        0.58      0.57 o 
  -3   9   4        3.23        2.37      0.73 o 
  -2   9   4        1.16        0.72      0.52 o 
  -1   9   4        1.47        1.29      0.45 o 
   0   9   4        0.12        0.77      0.48 o 
   1   9   4        5.02        5.67      0.81 o 
   2   9   4        0.06       -0.09      0.62 o 
   3   9   4        2.11        1.95      0.60 o 
   0  10   4        3.98        4.27      0.68 o 
  -7   1   5        4.17        4.35      0.85 o 
  -6   1   5       63.97       64.26      1.44 o 
  -5   1   5      222.82      226.15      2.24 o 
  -4   1   5        4.62        5.03      0.29 o 
  -3   1   5      147.22      162.62      1.82 o 
  -2   1   5       32.19       33.13      0.48 o 
  -1   1   5     1480.09     1471.64     11.61 o 
   0   1   5       14.65       10.09      0.22 o 
   1   1   5      105.32      105.26      1.05 o 
   2   1   5        0.47        0.56      0.09 o 
   3   1   5        0.20        0.18      0.09 o 
   4   1   5        0.86        0.60      0.21 o 
   5   1   5        2.95        2.43      0.45 o 
   6   1   5       31.81       31.01      1.27 o 
   7   1   5        4.52        5.72      0.90 o 
  -7   2   5        0.06        0.17      0.56 o 
  -6   2   5       32.64       29.84      1.09 o 
  -5   2   5      108.47      106.27      1.65 o 
  -4   2   5       25.93       21.74      0.60 o 
  -3   2   5        2.11        2.05      0.18 o 
  -2   2   5      631.70      644.93      6.67 o 
  -1   2   5       86.75       79.70      1.89 o 
   0   2   5      555.20      544.20      4.16 o 
   1   2   5       83.98       91.39      1.02 o 
   2   2   5       18.16       14.63      0.48 o 
   3   2   5        1.75        2.94      0.32 o 
   4   2   5        1.57        1.87      0.27 o 
   5   2   5       95.45       90.55      2.38 o 
   6   2   5        0.06        0.06      0.32 o 
   7   2   5        0.02        1.98      0.98 o 
  -7   3   5       19.95       22.57      1.68 o 
  -6   3   5       14.92       16.91      1.10 o 
  -5   3   5        1.28        1.18      0.47 o 
  -4   3   5      456.03      451.50      5.78 o 
  -3   3   5      124.37      134.20      1.88 o 
  -2   3   5       40.46       40.10      0.72 o 
  -1   3   5      565.22      558.86      5.28 o 
   0   3   5      253.05      247.12      2.63 o 
   1   3   5       23.04       25.48      0.50 o 
   2   3   5        9.47       10.99      0.44 o 
   3   3   5        5.31        7.13      0.49 o 
   4   3   5       31.04       25.91      0.88 o 
   5   3   5       18.85       18.25      1.27 o 
   6   3   5        4.04        1.87      0.54 o 
  -7   4   5       13.66       15.31      1.60 o 
  -6   4   5       22.32       26.16      2.07 o 
  -5   4   5       11.82        9.52      0.97 o 
  -4   4   5      133.33      129.09      2.31 o 
  -3   4   5      323.10      316.12      3.81 o 
  -2   4   5       20.17       21.55      0.59 o 
  -1   4   5       29.87       30.84      0.70 o 
   0   4   5      183.50      170.68      1.86 o 
   1   4   5        3.35        3.39      0.29 o 
   2   4   5       20.36       18.33      0.61 o 
   3   4   5        4.23        3.97      0.38 o 
   4   4   5       41.44       43.73      1.89 o 
   5   4   5        9.06        9.67      0.94 o 
   6   4   5       16.70       20.62      1.43 o 
  -6   5   5        2.62        2.59      0.94 o 
  -5   5   5       16.69       19.89      1.15 o 
  -4   5   5       59.01       57.99      1.49 o 
  -3   5   5      167.91      171.02      2.47 o 
  -2   5   5       67.75       67.94      1.19 o 
  -1   5   5       54.77       51.67      1.03 o 
   0   5   5        6.64        6.82      0.41 o 
   1   5   5        3.62        2.65      0.26 o 
   2   5   5       88.95       90.26      1.55 o 
   3   5   5        7.53        7.26      0.69 o 
   4   5   5        8.78        7.92      1.03 o 
   5   5   5        0.24        0.34      0.40 o 
   6   5   5        5.47        8.47      1.07 o 
  -6   6   5        4.92        6.36      1.16 o 
  -5   6   5       13.13       13.26      1.11 o 
  -4   6   5        0.35        0.20      0.35 o 
  -3   6   5        2.59        2.67      0.45 o 
  -2   6   5       33.31       35.94      1.13 o 
  -1   6   5       18.94       19.64      0.88 o 
   0   6   5       10.87        9.68      0.66 o 
   1   6   5        5.09        7.21      0.45 o 
   2   6   5        9.39       10.04      0.85 o 
   3   6   5        4.70        3.29      0.54 o 
   4   6   5        5.40        3.83      0.94 o 
   5   6   5        7.54        9.50      1.02 o 
  -5   7   5        5.58        4.35      0.78 o 
  -4   7   5        3.72        3.54      0.90 o 
  -3   7   5        0.64        0.27      0.45 o 
  -2   7   5       20.15       19.31      0.96 o 
  -1   7   5       12.70       13.41      0.87 o 
   0   7   5        5.19        5.33      0.59 o 
   1   7   5        0.14        0.01      0.28 o 
   2   7   5        8.61        8.13      0.63 o 
   3   7   5       26.42       22.91      1.07 o 
   4   7   5        3.30        3.35      0.86 o 
   5   7   5        8.03        8.44      1.28 o 
  -4   8   5        1.05        0.74      0.60 o 
  -3   8   5        2.55        0.95      0.73 o 
  -2   8   5        0.11       -0.38      0.38 o 
  -1   8   5        0.89        0.88      0.45 o 
   0   8   5        0.38        0.09      0.38 o 
   1   8   5       15.27       15.95      0.98 o 
   2   8   5        2.08        1.98      0.49 o 
   3   8   5        1.90        0.64      0.47 o 
   4   8   5        0.10       -0.19      0.52 o 
  -3   9   5        5.02        4.57      0.89 o 
  -2   9   5        0.45        0.11      0.56 o 
  -1   9   5        1.62        2.87      0.72 o 
   0   9   5        3.68        3.19      1.26 o 
   1   9   5        0.86        1.44      0.46 o 
   2   9   5        0.20        0.02      0.47 o 
  -7   0   6        1.81        1.68      0.86 o 
  -6   0   6       28.40       26.63      3.15 o 
  -5   0   6      840.23      855.33     10.26 o 
  -4   0   6        8.83       10.72      0.70 o 
  -3   0   6        0.21       -0.05      0.12 o 
  -2   0   6     3912.76     4119.64     71.75 o 
  -1   0   6       85.19       88.94      1.48 o 
   0   0   6        5.92        4.50      0.31 o 
   1   0   6       32.07       33.49      1.42 o 
   2   0   6      198.12      203.48      3.55 o 
   3   0   6        6.65       10.07      0.52 o 
   4   0   6       17.69       14.37      1.69 o 
   5   0   6        4.73        3.99      0.79 o 
   6   0   6        5.20        3.52      1.15 o 
   7   0   6        0.50        1.88      0.67 o 
  -7   1   6        5.39        7.11      1.02 o 
  -6   1   6      133.80      143.44      2.36 o 
  -5   1   6        0.04       -0.24      0.24 o 
  -4   1   6      358.46      349.66      3.17 o 
  -3   1   6      390.98      430.03      4.22 o 
  -2   1   6       17.22       22.24      0.39 o 
  -1   1   6      143.00      154.84      1.31 o 
   0   1   6      245.72      229.88      2.09 o 
   1   1   6       75.77       91.57      1.16 o 
   2   1   6      208.85      225.73      2.56 o 
   3   1   6       92.21       97.62      1.26 o 
   4   1   6        0.16        0.37      0.20 o 
   5   1   6        4.90        6.36      0.67 o 
   6   1   6       17.03       18.76      1.12 o 
   7   1   6       23.46       27.27      1.34 o 
  -7   2   6        0.18       -0.01      0.57 o 
  -6   2   6       26.13       26.52      1.06 o 
  -5   2   6      124.94      122.77      1.81 o 
  -4   2   6      497.20      475.12      4.86 o 
  -3   2   6      736.01      734.95      6.45 o 
  -2   2   6       30.70       30.32      0.46 o 
  -1   2   6      517.96      521.51      4.56 o 
   0   2   6       40.66       44.37      0.57 o 
   1   2   6        5.18        5.09      0.20 o 
   2   2   6       73.74       76.79      1.33 o 
   3   2   6       34.15       36.44      1.02 o 
   4   2   6        0.50        0.86      0.22 o 
   5   2   6        3.85        4.58      0.85 o 
   6   2   6        0.16        0.43      0.32 o 
  -7   3   6       13.07       15.14      1.51 o 
  -6   3   6        0.92        1.37      0.48 o 
  -5   3   6      110.51      107.72      2.08 o 
  -4   3   6       38.25       44.63      1.01 o 
  -3   3   6      198.22      190.32      2.79 o 
  -2   3   6       32.86       34.32      0.67 o 
  -1   3   6      369.41      368.54      3.41 o 
   0   3   6       35.71       37.88      0.70 o 
   1   3   6        3.81        4.58      0.25 o 
   2   3   6       22.08       21.99      0.72 o 
   3   3   6       82.56       82.13      1.92 o 
   4   3   6        2.75        1.99      0.43 o 
   5   3   6       15.53       18.04      1.10 o 
   6   3   6        0.04        0.20      0.39 o 
  -7   4   6        0.01       -0.42      0.63 o 
  -6   4   6        1.79        3.03      0.83 o 
  -5   4   6       26.38       27.57      1.04 o 
  -4   4   6       64.06       62.25      1.46 o 
  -3   4   6       70.47       62.44      1.21 o 
  -2   4   6      113.06      102.34      1.44 o 
  -1   4   6        2.07        1.64      0.17 o 
   0   4   6      914.46      929.35      8.16 o 
   1   4   6       30.20       32.67      0.72 o 
   2   4   6       16.30       16.24      0.65 o 
   3   4   6       25.81       28.27      0.95 o 
   4   4   6        4.49        4.10      0.49 o 
   5   4   6        5.26        4.61      0.74 o 
   6   4   6        1.38        1.86      0.59 o 
  -6   5   6       28.39       29.04      1.77 o 
  -5   5   6        2.97        3.67      0.81 o 
  -4   5   6       67.69       66.54      1.60 o 
  -3   5   6        4.54        4.41      0.45 o 
  -2   5   6      126.85      123.51      1.75 o 
  -1   5   6       77.33       75.11      1.28 o 
   0   5   6       22.84       22.86      0.58 o 
   1   5   6       16.15       16.26      0.52 o 
   2   5   6        1.07        1.01      0.31 o 
   3   5   6       22.85       22.38      0.76 o 
   4   5   6       15.24       16.37      1.38 o 
   5   5   6        0.09       -0.21      0.41 o 
   6   5   6       15.51       22.34      1.54 o 
  -6   6   6        1.04        0.52      0.76 o 
  -5   6   6        7.88       10.45      1.43 o 
  -4   6   6        1.48        2.16      0.78 o 
  -3   6   6       90.00       88.71      1.72 o 
  -2   6   6       35.97       35.76      1.14 o 
  -1   6   6      259.04      253.18      4.38 o 
   0   6   6       81.33       78.98      1.33 o 
   1   6   6      115.32      122.72      1.80 o 
   2   6   6        4.02        4.39      0.51 o 
   3   6   6        4.86        5.21      0.59 o 
   4   6   6        0.97        1.72      0.60 o 
   5   6   6       10.96       10.14      1.07 o 
  -5   7   6       24.52       28.82      2.05 o 
  -4   7   6       16.39       14.71      1.15 o 
  -3   7   6       19.80       19.00      0.95 o 
  -2   7   6       44.46       43.99      1.42 o 
  -1   7   6       22.24       22.09      0.98 o 
   0   7   6        1.52        1.80      0.38 o 
   1   7   6       13.56       13.11      0.63 o 
   2   7   6        0.65        0.60      0.33 o 
   3   7   6       12.22       11.80      0.78 o 
   4   7   6        9.20       11.32      1.13 o 
  -4   8   6       16.20       17.76      1.34 o 
  -3   8   6        8.03        7.68      0.78 o 
  -2   8   6        0.00       -0.19      0.42 o 
  -1   8   6        6.13        4.75      0.65 o 
   0   8   6       89.73       92.51      2.15 o 
   1   8   6        6.85        7.40      0.74 o 
   2   8   6        2.71        1.37      0.42 o 
   3   8   6        0.46        0.85      0.38 o 
   4   8   6        0.87        0.70      0.66 o 
  -3   9   6        2.20        0.44      0.64 o 
  -2   9   6        1.31        0.64      0.53 o 
  -1   9   6        9.69       10.19      0.81 o 
   0   9   6        2.31        2.19      0.61 o 
   1   9   6        3.59        2.82      0.67 o 
   2   9   6        0.09        0.21      0.80 o 
  -7   1   7        1.49        0.70      0.63 o 
  -6   1   7       37.57       36.05      1.08 o 
  -5   1   7       30.43       28.49      0.88 o 
  -4   1   7        2.50        1.88      0.20 o 
  -3   1   7       13.49       11.88      0.32 o 
  -2   1   7      164.99      174.88      2.55 o 
  -1   1   7      100.48      106.30      1.05 o 
   0   1   7       27.26       25.09      0.39 o 
   1   1   7       39.00       44.51      0.75 o 
   2   1   7       43.25       43.29      0.89 o 
   3   1   7        5.79        6.03      0.31 o 
   4   1   7        2.44        2.79      0.48 o 
   5   1   7        4.92        5.72      0.65 o 
   6   1   7        0.13        0.52      0.32 o 
  -7   2   7        0.06       -0.61      0.61 o 
  -6   2   7        1.36        0.99      0.40 o 
  -5   2   7       84.23       82.12      1.59 o 
  -4   2   7       79.89       73.75      1.17 o 
  -3   2   7        1.11        0.06      0.18 o 
  -2   2   7       12.82       14.15      0.31 o 
  -1   2   7      129.86      149.07      1.52 o 
   0   2   7      271.84      303.57      2.60 o 
   1   2   7       40.30       42.90      0.68 o 
   2   2   7       21.59       25.67      0.64 o 
   3   2   7        1.07        1.79      0.46 o 
   4   2   7       15.34       14.42      0.88 o 
   5   2   7       17.88       17.04      1.92 o 
   6   2   7        1.48        1.51      0.47 o 
  -7   3   7       10.04       11.38      1.33 o 
  -6   3   7        2.60        2.14      0.64 o 
  -5   3   7       13.50       12.79      0.93 o 
  -4   3   7      101.03       97.97      1.85 o 
  -3   3   7        0.68        0.01      0.26 o 
  -2   3   7        6.25        8.75      0.51 o 
  -1   3   7       52.21       49.99      0.74 o 
   0   3   7        9.78        9.92      0.36 o 
   1   3   7      259.23      276.39      2.70 o 
   2   3   7       38.52       40.56      0.74 o 
   3   3   7        2.80        2.97      0.45 o 
   4   3   7       27.29       25.74      1.12 o 
   5   3   7        3.14        2.27      0.58 o 
   6   3   7        7.27        8.99      0.96 o 
  -6   4   7        8.42        7.59      1.06 o 
  -5   4   7        3.20        3.49      0.63 o 
  -4   4   7       73.19       70.11      1.58 o 
  -3   4   7      125.66      119.72      1.83 o 
  -2   4   7        3.84        3.66      0.31 o 
  -1   4   7       11.96       10.88      0.34 o 
   0   4   7        1.93        1.53      0.24 o 
   1   4   7       50.52       51.58      0.95 o 
   2   4   7        5.64        5.96      0.47 o 
   3   4   7       46.26       43.14      1.52 o 
   4   4   7       16.41       15.88      1.02 o 
   5   4   7       24.59       22.15      1.64 o 
   6   4   7        0.11        0.70      0.46 o 
  -6   5   7       18.98       20.98      1.99 o 
  -5   5   7        0.87        1.18      0.66 o 
  -4   5   7        5.63        5.75      0.75 o 
  -3   5   7      101.26       99.18      1.56 o 
  -2   5   7        9.70        9.46      0.51 o 
  -1   5   7       61.55       61.39      1.00 o 
   0   5   7       44.48       47.44      0.86 o 
   1   5   7        1.86        1.89      0.28 o 
   2   5   7      170.13      172.93      2.25 o 
   3   5   7        2.82        3.98      0.59 o 
   4   5   7        8.93        7.35      0.81 o 
   5   5   7        0.02        0.13      0.49 o 
  -6   6   7        1.99        2.05      0.89 o 
  -5   6   7       20.14       23.05      1.68 o 
  -4   6   7       11.15        9.63      0.92 o 
  -3   6   7       30.22       30.14      1.25 o 
  -2   6   7        1.14        0.64      0.37 o 
  -1   6   7        2.16        2.30      0.53 o 
   0   6   7       13.49       14.02      0.86 o 
   1   6   7       39.01       39.80      0.93 o 
   2   6   7       14.20       12.62      0.61 o 
   3   6   7        0.51        0.80      0.33 o 
   4   6   7        0.04       -0.22      0.35 o 
   5   6   7        4.73        3.44      0.90 o 
  -5   7   7        2.78        3.56      0.97 o 
  -4   7   7        5.02        5.66      0.97 o 
  -3   7   7       34.97       33.17      1.49 o 
  -2   7   7       72.35       72.30      1.80 o 
  -1   7   7       20.16       18.94      1.07 o 
   0   7   7        0.33        0.52      0.34 o 
   1   7   7       39.93       41.31      1.02 o 
   2   7   7        0.01        0.53      0.33 o 
   3   7   7        1.23        1.18      0.43 o 
   4   7   7        1.44        1.27      0.54 o 
  -4   8   7        1.19        1.79      0.70 o 
  -3   8   7        0.76        0.68      0.45 o 
  -2   8   7       62.39       62.55      1.78 o 
  -1   8   7       16.10       16.40      1.08 o 
   0   8   7        4.26        4.38      0.77 o 
   1   8   7       14.56       14.76      1.14 o 
   2   8   7        1.72        2.32      0.47 o 
   3   8   7        4.91        4.71      0.65 o 
  -3   9   7        0.00       -0.02      0.60 o 
  -2   9   7        0.01       -0.38      0.60 o 
  -1   9   7       20.56       20.94      1.07 o 
   0   9   7       11.66       11.97      1.14 o 
   1   9   7        2.94        2.30      0.96 o 
   2   9   7        0.60        0.32      0.55 o 
  -7   0   8        1.35        1.81      0.93 o 
  -6   0   8       19.93       15.61      1.33 o 
  -5   0   8       15.54       13.86      0.90 o 
  -4   0   8      151.50      143.49      2.19 o 
  -3   0   8      760.07      820.67      9.48 o 
  -2   0   8      275.05      282.58      4.13 o 
  -1   0   8       76.13       81.67      1.13 o 
   0   0   8       10.57       15.02      0.47 o 
   1   0   8      620.15      643.80     15.01 o 
   2   0   8      559.45      594.43     10.38 o 
   3   0   8        3.76        5.67      0.72 o 
   4   0   8        5.06        4.88      0.79 o 
   5   0   8        0.41        0.96      0.50 o 
   6   0   8        9.05        5.89      1.05 o 
  -7   1   8        5.13        5.75      0.97 o 
  -6   1   8        1.29        1.31      0.46 o 
  -5   1   8        0.94        0.91      0.29 o 
  -4   1   8       81.94       84.90      1.08 o 
  -3   1   8      148.49      163.43      1.70 o 
  -2   1   8      391.84      427.84      5.01 o 
  -1   1   8      264.96      270.77      2.34 o 
   0   1   8       29.73       31.95      0.51 o 
   1   1   8      327.24      331.78      4.11 o 
   2   1   8        2.42        1.99      0.18 o 
   3   1   8       32.27       34.32      1.19 o 
   4   1   8        0.07        0.17      0.26 o 
   5   1   8       13.76       15.24      1.01 o 
   6   1   8        9.96       11.72      0.98 o 
  -7   2   8        2.05        0.73      0.82 o 
  -6   2   8        0.05       -0.33      0.33 o 
  -5   2   8      132.64      127.93      2.12 o 
  -4   2   8        7.06        8.79      0.50 o 
  -3   2   8       23.11       25.91      0.65 o 
  -2   2   8      851.11      897.53      8.24 o 
  -1   2   8        1.84        2.15      0.17 o 
   0   2   8      920.48     1009.71      7.99 o 
   1   2   8       25.44       26.19      0.51 o 
   2   2   8        5.68        9.69      0.30 o 
   3   2   8      159.60      162.99      3.13 o 
   4   2   8        0.66        0.37      0.30 o 
   5   2   8        2.78        2.58      0.66 o 
   6   2   8        0.55        1.34      0.50 o 
  -7   3   8        1.31       -0.31      0.67 o 
  -6   3   8        1.88        0.91      0.67 o 
  -5   3   8        2.38        2.60      0.53 o 
  -4   3   8       87.62       87.20      1.71 o 
  -3   3   8        4.07        3.84      0.40 o 
  -2   3   8        6.20        8.35      0.50 o 
  -1   3   8       12.85       15.36      0.40 o 
   0   3   8      177.44      190.56      1.98 o 
   1   3   8        8.38        8.05      0.63 o 
   2   3   8       47.21       42.71      0.88 o 
   3   3   8        8.99        9.07      0.75 o 
   4   3   8       33.25       29.79      1.23 o 
   5   3   8        4.17        4.71      0.88 o 
   6   3   8        2.35        3.04      0.63 o 
  -6   4   8        3.60        4.60      0.89 o 
  -5   4   8       14.01       14.12      1.04 o 
  -4   4   8       42.31       39.97      1.17 o 
  -3   4   8      128.18      123.58      1.88 o 
  -2   4   8        5.11        6.43      0.39 o 
  -1   4   8      908.07      946.64      8.31 o 
   0   4   8       16.67       17.12      0.54 o 
   1   4   8       94.81       91.00      1.37 o 
   2   4   8       87.73       88.08      1.49 o 
   3   4   8       93.27       91.62      2.19 o 
   4   4   8        4.69        5.09      0.63 o 
   5   4   8        3.72        2.00      0.71 o 
   6   4   8        0.75        1.11      0.62 o 
  -6   5   8        0.01       -0.33      0.54 o 
  -5   5   8        8.54        7.89      1.07 o 
  -4   5   8        0.91        0.48      0.37 o 
  -3   5   8       61.83       63.27      1.18 o 
  -2   5   8        0.02        3.08      1.67 o 
  -1   5   8        0.00        0.20      0.31 o 
   0   5   8       10.69       12.28      0.47 o 
   1   5   8      104.74      101.55      1.53 o 
   2   5   8        5.22        6.05      0.44 o 
   3   5   8       55.68       53.43      1.24 o 
   4   5   8        1.48        1.05      0.47 o 
   5   5   8        5.74        5.21      0.96 o 
  -6   6   8        1.58        1.07      0.79 o 
  -5   6   8        1.30        1.45      0.78 o 
  -4   6   8       14.27       11.98      1.00 o 
  -3   6   8        6.47        7.35      0.59 o 
  -2   6   8      281.09      282.18      3.73 o 
  -1   6   8       11.23       10.95      0.87 o 
   0   6   8      308.16      319.27      3.63 o 
   1   6   8        1.83        1.42      0.31 o 
   2   6   8       64.97       64.23      1.26 o 
   3   6   8        4.07        5.61      0.95 o 
   4   6   8       12.74       14.20      1.46 o 
   5   6   8        1.49        0.82      0.57 o 
  -5   7   8        1.52       -0.08      0.74 o 
  -4   7   8        4.82        3.64      0.94 o 
  -3   7   8       10.61        9.71      0.93 o 
  -2   7   8       19.19       17.26      0.96 o 
  -1   7   8        1.98        2.84      0.60 o 
   0   7   8        8.15        9.70      1.12 o 
   1   7   8       37.67       38.92      1.00 o 
   2   7   8       16.88       16.78      0.85 o 
   3   7   8        1.41        0.59      0.64 o 
   4   7   8       17.58       18.26      1.38 o 
  -4   8   8        0.52        1.01      0.89 o 
  -3   8   8        0.05        0.63      0.43 o 
  -2   8   8        2.43        2.61      0.57 o 
  -1   8   8      145.31      151.82      4.15 o 
   0   8   8        1.36        1.29      0.43 o 
   1   8   8        1.21        1.42      0.55 o 
   2   8   8        0.23        0.08      0.35 o 
   3   8   8       11.65       13.36      1.00 o 
  -3   9   8        0.65        0.76      0.52 o 
  -2   9   8       10.75       10.21      1.10 o 
  -1   9   8        0.09        0.85      0.47 o 
   0   9   8       24.16       25.81      1.23 o 
   1   9   8        7.73        6.65      0.90 o 
   2   9   8        0.45        0.39      0.58 o 
  -7   1   9        3.21        3.67      0.81 o 
  -6   1   9        1.19        1.48      0.51 o 
  -5   1   9        9.98        8.92      0.59 o 
  -4   1   9       13.76       12.03      0.52 o 
  -3   1   9       11.35       12.66      0.39 o 
  -2   1   9       72.45       84.61      1.10 o 
  -1   1   9       25.56       24.76      0.49 o 
   0   1   9      140.62      143.53      1.59 o 
   1   1   9      102.26      117.03      1.75 o 
   2   1   9       17.49       20.01      0.49 o 
   3   1   9       41.80       43.98      1.40 o 
   4   1   9      177.82      172.02      4.63 o 
   5   1   9        6.72        6.81      0.72 o 
   6   1   9        1.92        1.66      0.69 o 
  -7   2   9        1.69        1.43      0.93 o 
  -6   2   9        0.02        0.11      0.36 o 
  -5   2   9        0.65        0.56      0.30 o 
  -4   2   9       29.18       27.24      0.94 o 
  -3   2   9      113.27      115.92      2.00 o 
  -2   2   9       29.20       33.93      0.47 o 
  -1   2   9      590.67      635.31      6.00 o 
   0   2   9      283.92      313.82      3.12 o 
   1   2   9       24.38       29.22      0.56 o 
   2   2   9        5.00        5.69      0.60 o 
   3   2   9      189.16      174.75      3.34 o 
   4   2   9       16.67       15.27      1.00 o 
   5   2   9       19.30       19.47      1.74 o 
   6   2   9        0.10        0.72      0.87 o 
  -7   3   9        0.06       -0.58      0.58 o 
  -6   3   9        0.67       -0.21      0.50 o 
  -5   3   9       33.72       29.72      1.26 o 
  -4   3   9       90.00       84.91      2.06 o 
  -3   3   9        1.32        1.22      0.29 o 
  -2   3   9       61.47       64.66      0.81 o 
  -1   3   9       11.64       12.66      0.38 o 
   0   3   9      210.76      227.67      2.31 o 
   1   3   9       34.60       36.00      0.70 o 
   2   3   9      191.67      184.43      2.78 o 
   3   3   9      207.33      193.75      3.62 o 
   4   3   9       38.84       38.27      1.58 o 
   5   3   9       20.12       21.57      1.44 o 
   6   3   9        1.13        0.71      1.17 o 
  -6   4   9        0.02       -0.45      0.48 o 
  -5   4   9       13.13       11.58      0.96 o 
  -4   4   9       63.42       58.24      2.00 o 
  -3   4   9       95.62       96.47      1.84 o 
  -2   4   9       19.27       22.88      0.67 o 
  -1   4   9       55.75       53.26      0.88 o 
   0   4   9       60.11       63.14      1.19 o 
   1   4   9      135.94      138.11      2.00 o 
   2   4   9      258.29      240.30      3.53 o 
   3   4   9        0.54        0.32      0.31 o 
   4   4   9        0.73        0.38      0.30 o 
   5   4   9       16.62       18.90      1.20 o 
   6   4   9        0.55        0.91      0.63 o 
  -6   5   9        0.29        1.73      0.77 o 
  -5   5   9        8.71        8.17      1.12 o 
  -4   5   9       89.76       84.56      2.22 o 
  -3   5   9        0.76        1.08      0.31 o 
  -2   5   9        0.69        0.49      0.24 o 
  -1   5   9       65.36       65.32      1.18 o 
   0   5   9       35.79       39.30      0.88 o 
   1   5   9      177.24      176.95      2.52 o 
   2   5   9       26.71       25.81      0.81 o 
   3   5   9       12.19       12.82      1.21 o 
   4   5   9       47.31       52.21      1.86 o 
   5   5   9        2.09        1.68      0.63 o 
  -5   6   9        0.06        0.29      0.64 o 
  -4   6   9        1.15        0.86      0.66 o 
  -3   6   9       30.90       29.94      0.97 o 
  -2   6   9        6.49        6.03      0.50 o 
  -1   6   9        0.50        0.48      0.35 o 
   0   6   9        0.80        1.29      0.30 o 
   1   6   9       10.70       11.36      0.66 o 
   2   6   9       11.07       13.16      0.63 o 
   3   6   9       10.05       10.31      0.81 o 
   4   6   9        5.11        4.51      0.89 o 
   5   6   9        7.86        8.61      1.07 o 
  -5   7   9        3.01        1.26      0.81 o 
  -4   7   9        0.94        0.99      1.41 o 
  -3   7   9       26.20       25.31      1.30 o 
  -2   7   9        3.07        3.34      0.56 o 
  -1   7   9        3.77        2.85      0.53 o 
   0   7   9       28.89       30.20      1.14 o 
   1   7   9       98.64      103.43      1.74 o 
   2   7   9        0.95        0.85      0.35 o 
   3   7   9        3.82        4.98      1.19 o 
   4   7   9        9.97       11.16      2.28 o 
  -4   8   9        1.13        0.32      0.83 o 
  -3   8   9       11.97       12.56      1.01 o 
  -2   8   9        8.11        8.47      1.28 o 
  -1   8   9        0.01        0.17      0.51 o 
   0   8   9       58.04       60.04      1.69 o 
   1   8   9        0.01        0.36      0.51 o 
   2   8   9        4.50        3.74      0.74 o 
   3   8   9        0.21        1.01      0.46 o 
  -2   9   9       20.71       21.19      1.41 o 
  -1   9   9       10.35       10.61      1.32 o 
   0   9   9        9.17       10.38      1.44 o 
   1   9   9        6.36        5.51      0.87 o 
  -7   0  10        5.06        4.57      1.21 o 
  -6   0  10        5.46        8.15      1.43 o 
  -5   0  10       51.89       48.46      1.47 o 
  -4   0  10      197.95      182.53      3.21 o 
  -3   0  10       12.50       11.65      0.73 o 
  -2   0  10      221.12      196.84      3.12 o 
  -1   0  10      142.55      140.79      1.68 o 
   0   0  10     2248.36     2452.18     27.22 o 
   1   0  10      719.63      774.03     11.37 o 
   2   0  10      184.70      194.49      4.22 o 
   3   0  10      626.52      610.12     11.14 o 
   4   0  10        0.45        0.56      0.49 o 
   5   0  10      110.78      102.63      3.44 o 
   6   0  10        0.05        0.80      0.86 o 
  -7   1  10        1.77        1.84      0.65 o 
  -6   1  10       22.80       22.98      1.43 o 
  -5   1  10       68.64       63.17      1.38 o 
  -4   1  10        6.37        5.60      0.40 o 
  -3   1  10        7.53        7.84      0.50 o 
  -2   1  10       39.45       42.48      0.70 o 
  -1   1  10       56.98       52.35      0.70 o 
   0   1  10      580.21      621.48      5.86 o 
   1   1  10      777.04      807.10      9.42 o 
   2   1  10       14.14       12.04      0.45 o 
   3   1  10      184.60      166.06      5.54 o 
   4   1  10      372.47      358.62      5.35 o 
   5   1  10        0.92        0.91      0.29 o 
   6   1  10        1.39        0.78      0.62 o 
  -7   2  10        0.00       -0.08      0.79 o 
  -6   2  10        0.35       -0.06      0.38 o 
  -5   2  10       35.30       32.26      0.99 o 
  -4   2  10       83.17       77.25      1.66 o 
  -3   2  10        3.04        4.21      0.31 o 
  -2   2  10       72.65       72.03      0.78 o 
  -1   2  10      375.22      377.56      3.75 o 
   0   2  10        0.80        1.14      0.14 o 
   1   2  10      180.70      174.23      1.97 o 
   2   2  10      934.35      919.77     10.85 o 
   3   2  10      131.00      123.11      2.67 o 
   4   2  10       11.15       10.30      0.91 o 
   5   2  10        1.29        1.59      0.64 o 
   6   2  10       11.27       10.46      2.05 o 
  -7   3  10        1.71        0.16      0.88 o 
  -6   3  10        6.06        6.18      1.35 o 
  -5   3  10       37.31       39.24      1.47 o 
  -4   3  10        6.73        6.34      0.66 o 
  -3   3  10        0.10        0.00      0.25 o 
  -2   3  10       71.79       75.17      0.91 o 
  -1   3  10      242.57      259.97      2.80 o 
   0   3  10        6.45        7.74      0.38 o 
   1   3  10       94.28       92.40      1.29 o 
   2   3  10       16.03       18.60      0.70 o 
   3   3  10      394.54      384.13      6.18 o 
   4   3  10        1.52        1.39      0.42 o 
   5   3  10       24.44       26.64      1.41 o 
   6   3  10        3.29        3.41      1.37 o 
  -6   4  10        2.73        2.16      0.80 o 
  -5   4  10        5.63        4.94      1.29 o 
  -4   4  10        0.01       -0.01      0.37 o 
  -3   4  10       14.82       14.18      0.60 o 
  -2   4  10      151.17      155.90      1.82 o 
  -1   4  10       25.33       26.16      0.60 o 
   0   4  10       18.27       17.28      0.62 o 
   1   4  10       17.35       15.96      0.71 o 
   2   4  10       51.86       51.86      1.28 o 
   3   4  10        5.88        4.83      0.61 o 
   4   4  10        5.36        4.85      0.67 o 
   5   4  10        0.50        0.68      0.91 o 
  -6   5  10        0.89        0.76      0.70 o 
  -5   5  10        7.93        7.29      1.08 o 
  -4   5  10        0.02        0.11      0.42 o 
  -3   5  10       25.22       27.43      0.85 o 
  -2   5  10       45.33       45.19      0.94 o 
  -1   5  10       31.84       32.55      0.83 o 
   0   5  10        1.48        2.14      0.39 o 
   1   5  10       35.89       36.63      1.06 o 
   2   5  10      118.68      118.67      2.23 o 
   3   5  10        2.05        1.55      0.54 o 
   4   5  10       47.00       50.20      1.85 o 
   5   5  10        5.80        8.39      0.96 o 
  -5   6  10        0.27       -0.62      0.62 o 
  -4   6  10        1.15        0.14      0.63 o 
  -3   6  10       52.84       51.90      1.28 o 
  -2   6  10        3.32        2.86      0.58 o 
  -1   6  10       20.22       19.92      0.91 o 
   0   6  10       38.86       41.72      1.46 o 
   1   6  10       39.95       40.92      0.97 o 
   2   6  10       20.72       21.44      0.81 o 
   3   6  10        9.59        9.94      0.99 o 
   4   6  10        0.16        0.20      0.42 o 
  -5   7  10        0.23       -1.09      1.10 o 
  -4   7  10        2.75        2.17      0.88 o 
  -3   7  10        1.37        2.01      0.47 o 
  -2   7  10       24.42       26.26      1.25 o 
  -1   7  10        4.08        4.75      0.62 o 
   0   7  10        3.71        2.93      0.63 o 
   1   7  10       71.90       74.91      1.62 o 
   2   7  10       12.74       11.60      0.86 o 
   3   7  10       16.67       18.54      1.28 o 
   4   7  10        3.10        4.35      0.79 o 
  -4   8  10        0.00       -0.74      0.74 o 
  -3   8  10        3.02        2.73      1.06 o 
  -2   8  10       41.17       40.77      2.08 o 
  -1   8  10        0.41        0.36      0.44 o 
   0   8  10        2.66        3.31      0.58 o 
   1   8  10        1.46        2.06      0.60 o 
   2   8  10        7.83        7.93      1.70 o 
   3   8  10        4.78        3.25      0.85 o 
  -2   9  10        1.87        0.55      0.51 o 
  -1   9  10       13.55       13.17      1.09 o 
   0   9  10        4.06        3.72      0.77 o 
   1   9  10        0.31        0.26      0.95 o 
  -7   1  11        6.17        6.81      1.06 o 
  -6   1  11        5.45        5.76      1.17 o 
  -5   1  11        3.12        2.29      0.51 o 
  -4   1  11       15.52       16.05      0.64 o 
  -3   1  11       16.19       16.48      0.50 o 
  -2   1  11        1.05        1.42      0.24 o 
  -1   1  11       12.88       17.36      0.38 o 
   0   1  11       22.82       21.05      0.46 o 
   1   1  11      184.07      186.81      2.61 o 
   2   1  11      121.19      121.24      3.20 o 
   3   1  11      245.52      235.65      4.27 o 
   4   1  11       89.36       90.88      2.14 o 
   5   1  11        7.81        9.70      0.85 o 
   6   1  11        0.43        1.64      0.48 o 
  -7   2  11       29.09       31.79      2.68 o 
  -6   2  11        9.11        9.28      1.10 o 
  -5   2  11       24.92       27.36      0.93 o 
  -4   2  11        0.44        1.43      0.33 o 
  -3   2  11        1.78        2.45      0.28 o 
  -2   2  11        0.93        3.04      0.17 o 
  -1   2  11        2.51        3.11      0.26 o 
   0   2  11       50.26       50.29      0.73 o 
   1   2  11      159.95      155.19      1.81 o 
   2   2  11        0.08        0.39      0.28 o 
   3   2  11       41.38       36.40      1.32 o 
   4   2  11       19.76       20.60      1.10 o 
   5   2  11       12.44       12.70      1.41 o 
   6   2  11        0.04        1.00      0.49 o 
  -7   3  11        0.26       -0.29      0.59 o 
  -6   3  11       32.60       31.42      1.92 o 
  -5   3  11       13.59       14.53      1.04 o 
  -4   3  11       48.86       51.32      1.58 o 
  -3   3  11       31.20       33.70      1.21 o 
  -2   3  11        0.06        0.03      0.11 o 
  -1   3  11        2.74        3.81      0.29 o 
   0   3  11       73.07       74.24      1.13 o 
   1   3  11       35.57       34.90      0.85 o 
   2   3  11      211.20      195.34      2.95 o 
   3   3  11       15.17       16.05      0.93 o 
   4   3  11       17.15       18.05      1.07 o 
   5   3  11       15.88       19.36      1.56 o 
   6   3  11        0.03        0.73      0.54 o 
  -6   4  11        2.21        1.46      0.71 o 
  -5   4  11       22.74       22.02      1.48 o 
  -4   4  11        1.77        1.66      0.48 o 
  -3   4  11        9.87       12.05      1.07 o 
  -2   4  11        4.64        4.14      0.34 o 
  -1   4  11        8.93       10.92      0.46 o 
   0   4  11        2.61        3.26      0.43 o 
   1   4  11       19.10       18.72      0.78 o 
   2   4  11      181.05      177.30      2.85 o 
   3   4  11       12.62       11.64      1.01 o 
   4   4  11        0.29        0.63      0.54 o 
   5   4  11        9.31       11.52      1.37 o 
  -6   5  11        0.42       -0.22      0.62 o 
  -5   5  11        1.92        0.74      0.64 o 
  -4   5  11       48.97       49.97      1.70 o 
  -3   5  11        0.05       -0.27      0.27 o 
  -2   5  11        1.11        1.74      0.29 o 
  -1   5  11        0.02        0.25      0.22 o 
   0   5  11        1.37        0.93      0.34 o 
   1   5  11      147.31      145.87      2.22 o 
   2   5  11       19.16       19.39      0.96 o 
   3   5  11        3.98        4.17      0.66 o 
   4   5  11        0.26        0.53      0.58 o 
   5   5  11        2.50        5.40      1.10 o 
  -5   6  11        0.25        0.42      0.73 o 
  -4   6  11        2.59        1.59      0.78 o 
  -3   6  11        3.92        3.91      0.72 o 
  -2   6  11       20.60       19.48      0.79 o 
  -1   6  11        5.25        4.23      0.54 o 
   0   6  11        4.99        6.23      0.71 o 
   1   6  11       13.11       14.37      0.65 o 
   2   6  11        3.08        2.63      0.47 o 
   3   6  11       10.65        8.82      0.93 o 
   4   6  11        6.22        5.92      0.84 o 
  -5   7  11        6.06        4.48      1.51 o 
  -4   7  11        0.04       -0.32      0.68 o 
  -3   7  11        5.51        7.16      1.79 o 
  -2   7  11        3.64        2.53      0.62 o 
  -1   7  11        8.74        8.08      0.74 o 
   0   7  11       20.33       20.94      1.15 o 
   1   7  11        2.39        2.88      0.51 o 
   2   7  11        3.82        3.78      0.57 o 
   3   7  11        5.76        6.55      0.88 o 
   4   7  11        0.72        1.65      0.60 o 
  -4   8  11        3.55       -0.02      1.47 o 
  -3   8  11        0.00        0.01      1.15 o 
  -2   8  11        2.41        2.52      0.67 o 
  -1   8  11        1.49        1.57      0.53 o 
   0   8  11        0.97        1.62      0.48 o 
   1   8  11        4.05        4.03      1.01 o 
   2   8  11        0.62        1.36      0.79 o 
  -2   9  11        1.64        2.27      0.61 o 
  -1   9  11        0.45        0.39      0.50 o 
   0   9  11        0.01       -0.19      0.50 o 
   1   9  11        5.74        6.21      1.27 o 
  -7   0  12       54.57       66.63      3.87 o 
  -6   0  12        0.51        0.09      0.61 o 
  -5   0  12        2.94        2.21      0.58 o 
  -4   0  12      107.65       97.22      2.12 o 
  -3   0  12       33.25       29.37      1.30 o 
  -2   0  12      105.55      122.77      2.25 o 
  -1   0  12      142.21      157.09      1.90 o 
   0   0  12       54.74       53.36      0.97 o 
   1   0  12      154.47      139.84      2.27 o 
   2   0  12      222.02      212.80      4.66 o 
   3   0  12       16.81       12.91      1.38 o 
   4   0  12      339.02      325.75      7.17 o 
   5   0  12        0.00        0.52      0.43 o 
   6   0  12        6.90        5.39      1.03 o 
  -7   1  12        0.06       -0.51      0.52 o 
  -6   1  12        0.81        1.13      0.71 o 
  -5   1  12      111.98      105.95      1.92 o 
  -4   1  12       72.14       61.31      1.29 o 
  -3   1  12        0.86        0.05      0.17 o 
  -2   1  12       10.99       10.62      0.46 o 
  -1   1  12        0.14        0.51      0.12 o 
   0   1  12        7.34        5.47      0.32 o 
   1   1  12        0.12        0.08      0.14 o 
   2   1  12       37.25       31.51      1.13 o 
   3   1  12      524.37      494.14      7.69 o 
   4   1  12       53.78       48.55      1.53 o 
   5   1  12       12.74       11.73      1.79 o 
   6   1  12       16.79       17.81      1.28 o 
  -7   2  12        4.58        8.22      1.68 o 
  -6   2  12        7.03        8.32      0.87 o 
  -5   2  12       10.29        9.27      0.70 o 
  -4   2  12       86.78       82.20      1.76 o 
  -3   2  12        0.19        0.45      0.33 o 
  -2   2  12       31.98       34.87      0.53 o 
  -1   2  12       69.67       70.84      1.15 o 
   0   2  12      194.84      203.85      2.07 o 
   1   2  12       21.08       21.96      0.64 o 
   2   2  12       15.12       15.08      0.79 o 
   3   2  12        0.69        1.11      0.37 o 
   4   2  12        7.05        9.11      0.89 o 
   5   2  12       84.06       78.46      2.88 o 
   6   2  12        9.88       14.31      1.71 o 
  -6   3  12       39.27       36.89      1.93 o 
  -5   3  12       12.83       11.45      0.96 o 
  -4   3  12        7.84        7.78      1.02 o 
  -3   3  12        0.10        0.00      0.51 o 
  -2   3  12        0.30        0.82      0.15 o 
  -1   3  12        5.75        5.18      0.34 o 
   0   3  12        8.61        8.66      0.42 o 
   1   3  12        0.58        0.09      0.23 o 
   2   3  12      195.84      189.58      3.54 o 
   3   3  12       13.79       13.50      0.92 o 
   4   3  12       90.17       90.22      2.47 o 
   5   3  12        6.27        8.64      1.65 o 
  -6   4  12        4.61        5.06      1.45 o 
  -5   4  12       67.75       70.47      2.64 o 
  -4   4  12        4.25        4.11      1.05 o 
  -3   4  12        2.40        2.59      0.65 o 
  -2   4  12      113.85      112.45      1.78 o 
  -1   4  12        9.85       10.35      0.47 o 
   0   4  12        0.03        0.11      0.22 o 
   1   4  12        3.28        3.37      0.45 o 
   2   4  12        5.53        5.49      0.64 o 
   3   4  12        4.19        3.49      0.56 o 
   4   4  12        3.82        4.07      0.89 o 
   5   4  12        0.16        0.25      0.44 o 
  -6   5  12       18.46       20.51      2.53 o 
  -5   5  12       13.84       13.23      2.79 o 
  -4   5  12        3.07        2.75      0.59 o 
  -3   5  12       32.85       32.53      2.71 o 
  -2   5  12        5.33        5.72      0.43 o 
  -1   5  12        6.49        5.89      0.48 o 
   0   5  12       17.60       17.91      0.81 o 
   1   5  12       46.30       47.20      1.12 o 
   2   5  12        0.00        0.02      0.32 o 
   3   5  12       60.54       66.23      2.02 o 
   4   5  12        1.93        3.20      0.84 o 
   5   5  12        0.73        1.33      0.74 o 
  -5   6  12       10.84        8.61      2.39 o 
  -4   6  12       40.03       40.09      2.01 o 
  -3   6  12       39.61       40.41      1.88 o 
  -2   6  12       20.17       20.81      0.83 o 
  -1   6  12        0.83        0.80      0.45 o 
   0   6  12        4.23        4.35      0.67 o 
   1   6  12        1.24        1.05      0.29 o 
   2   6  12        1.88        2.50      0.70 o 
   3   6  12        2.77        2.35      0.65 o 
   4   6  12        0.73        0.47      0.45 o 
  -4   7  12       14.28       13.38      2.10 o 
  -3   7  12        3.70        4.48      1.73 o 
  -2   7  12        0.00        0.86      0.55 o 
  -1   7  12        0.89        0.80      0.42 o 
   0   7  12        2.71        3.59      0.68 o 
   1   7  12       13.77       13.12      1.22 o 
   2   7  12        7.91        6.13      0.94 o 
   3   7  12        1.40        2.46      0.65 o 
  -3   8  12        1.73        1.44      0.88 o 
  -2   8  12        4.52        6.43      0.86 o 
  -1   8  12        2.28        2.85      0.79 o 
   0   8  12        2.14        2.11      0.54 o 
   1   8  12        4.88        5.56      2.28 o 
   2   8  12        1.33        0.36      1.05 o 
  -1   9  12        0.00       -0.03      0.61 o 
   0   9  12        0.21        0.17      0.65 o 
  -7   1  13        0.00        0.16      0.49 o 
  -6   1  13        2.12        2.50      0.65 o 
  -5   1  13        2.88        2.04      0.37 o 
  -4   1  13        9.97        8.61      0.75 o 
  -3   1  13       10.12        8.05      0.45 o 
  -2   1  13        9.07        9.61      0.48 o 
  -1   1  13        2.84        3.26      0.22 o 
   0   1  13        1.31        1.14      0.17 o 
   1   1  13       18.16       16.91      1.07 o 
   2   1  13       31.23       27.73      1.08 o 
   3   1  13       93.63       85.85      1.97 o 
   4   1  13        1.23        1.32      0.39 o 
   5   1  13        1.19        0.80      0.40 o 
  -7   2  13        2.11        1.65      0.97 o 
  -6   2  13        0.95       -0.17      0.89 o 
  -5   2  13        5.19        4.09      0.46 o 
  -4   2  13       12.80       14.86      0.93 o 
  -3   2  13        0.92       -0.26      0.26 o 
  -2   2  13       12.43       13.85      0.54 o 
  -1   2  13       18.63       17.13      0.55 o 
   0   2  13       32.15       32.01      0.67 o 
   1   2  13       21.07       20.70      0.63 o 
   2   2  13       50.65       47.59      1.47 o 
   3   2  13        5.07        5.55      0.69 o 
   4   2  13       83.27       79.59      2.33 o 
   5   2  13        4.24        3.76      0.61 o 
  -6   3  13        6.97        7.01      1.19 o 
  -5   3  13        0.21        0.20      0.52 o 
  -4   3  13        5.22        6.07      0.68 o 
  -3   3  13       14.91       12.82      0.88 o 
  -2   3  13       14.81       18.87      1.10 o 
  -1   3  13       25.61       23.45      0.68 o 
   0   3  13       73.61       73.91      1.16 o 
   1   3  13      119.70      112.60      1.99 o 
   2   3  13        6.12        5.63      0.62 o 
   3   3  13       11.36       11.55      0.93 o 
   4   3  13       31.19       31.93      1.51 o 
   5   3  13        2.32        2.44      0.60 o 
  -6   4  13        0.00        0.38      0.62 o 
  -5   4  13        8.50        9.90      1.24 o 
  -4   4  13        3.14        4.78      1.41 o 
  -3   4  13        8.73        8.77      0.98 o 
  -2   4  13      110.40      109.20      1.76 o 
  -1   4  13        1.39        1.38      0.31 o 
   0   4  13        6.34        5.71      0.53 o 
   1   4  13       12.59       12.83      0.75 o 
   2   4  13       47.93       42.48      1.46 o 
   3   4  13        4.60        5.55      0.75 o 
   4   4  13        4.69        5.60      0.77 o 
   5   4  13       50.07       52.83      2.63 o 
  -6   5  13       10.54        8.09      1.26 o 
  -5   5  13        7.98        8.32      1.20 o 
  -4   5  13        0.10       -0.11      0.51 o 
  -3   5  13       28.25       28.58      1.51 o 
  -2   5  13        2.23        2.60      0.33 o 
  -1   5  13        0.18       -0.02      0.30 o 
   0   5  13        2.11        2.44      0.43 o 
   1   5  13       52.47       52.75      1.40 o 
   2   5  13        1.61        2.14      0.51 o 
   3   5  13       19.97       18.41      1.10 o 
   4   5  13        1.45        2.15      0.77 o 
  -5   6  13        4.97        6.41      1.17 o 
  -4   6  13        0.05        0.75      0.60 o 
  -3   6  13       15.51       15.53      1.61 o 
  -2   6  13       10.23        9.20      0.76 o 
  -1   6  13       25.35       28.75      1.77 o 
   0   6  13       11.74       12.18      0.98 o 
   1   6  13        0.18        0.61      0.39 o 
   2   6  13        9.77       10.39      0.94 o 
   3   6  13        0.16        0.36      0.49 o 
   4   6  13        9.35        8.54      1.00 o 
  -4   7  13        0.01        0.49      1.22 o 
  -3   7  13        0.33        1.12      1.28 o 
  -2   7  13        7.84        9.88      0.99 o 
  -1   7  13        8.99        7.86      1.56 o 
   0   7  13        0.93        0.72      0.71 o 
   1   7  13        6.54        8.59      1.29 o 
   2   7  13        1.81        2.89      0.62 o 
   3   7  13        1.92        2.36      0.65 o 
  -3   8  13        0.56        1.14      0.83 o 
  -2   8  13       11.91       12.00      1.46 o 
  -1   8  13        1.08        0.60      0.69 o 
   0   8  13        0.14        0.66      0.46 o 
   1   8  13        1.04        0.34      0.68 o 
   2   8  13        0.00       -0.66      0.94 o 
  -7   0  14       11.92       14.06      2.12 o 
  -6   0  14        2.00        1.02      0.74 o 
  -5   0  14       22.96       17.68      1.46 o 
  -4   0  14       93.72       78.36      2.28 o 
  -3   0  14       85.40       71.69      1.79 o 
  -2   0  14       22.65       27.94      0.96 o 
  -1   0  14      963.93      936.44      9.55 o 
   0   0  14      100.87      102.92      1.62 o 
   1   0  14      151.00      145.03      3.43 o 
   2   0  14        4.64        6.56      0.88 o 
   3   0  14        0.03        0.53      0.40 o 
   4   0  14       28.83       24.46      1.56 o 
   5   0  14        1.01        1.74      0.66 o 
  -7   1  14        1.50        1.88      1.06 o 
  -6   1  14        6.08        2.83      0.72 o 
  -5   1  14       84.27       76.11      1.61 o 
  -4   1  14        3.35        4.73      0.59 o 
  -3   1  14        7.09        5.99      0.41 o 
  -2   1  14       54.73       58.96      1.13 o 
  -1   1  14        2.30        2.59      0.23 o 
   0   1  14       27.52       27.17      0.59 o 
   1   1  14       30.89       29.44      0.89 o 
   2   1  14        6.96        5.43      0.60 o 
   3   1  14       19.78       18.26      0.89 o 
   4   1  14        0.10       -0.10      0.28 o 
   5   1  14        5.52        4.73      0.69 o 
  -6   2  14        3.04        2.78      0.90 o 
  -5   2  14       11.96       10.30      0.78 o 
  -4   2  14       13.54       10.48      0.83 o 
  -3   2  14        5.63        4.44      0.49 o 
  -2   2  14      729.01      697.72     10.71 o 
  -1   2  14       31.87       31.59      0.75 o 
   0   2  14      185.44      188.82      2.19 o 
   1   2  14       58.51       57.41      1.55 o 
   2   2  14        0.79        0.54      0.31 o 
   3   2  14       11.53       10.02      0.90 o 
   4   2  14        7.05        6.49      0.81 o 
   5   2  14       22.65       23.98      1.29 o 
  -6   3  14        0.01       -0.51      0.76 o 
  -5   3  14        2.81        1.27      0.58 o 
  -4   3  14        9.13        9.08      1.03 o 
  -3   3  14      150.15      146.45      2.95 o 
  -2   3  14       15.92       16.66      0.93 o 
  -1   3  14       16.36       14.56      0.59 o 
   0   3  14       33.31       35.70      0.78 o 
   1   3  14        0.90        0.52      0.31 o 
   2   3  14       21.90       21.72      1.02 o 
   3   3  14       29.92       30.32      1.67 o 
   4   3  14        2.16        2.30      0.54 o 
   5   3  14       24.67       25.33      1.48 o 
  -6   4  14       29.73       32.87      1.97 o 
  -5   4  14        0.89       -0.43      0.87 o 
  -4   4  14       28.31       25.36      1.21 o 
  -3   4  14      134.69      139.44      2.94 o 
  -2   4  14       90.51       87.63      2.82 o 
  -1   4  14       66.06       63.33      1.13 o 
   0   4  14        3.01        3.15      0.44 o 
   1   4  14        3.12        1.51      0.37 o 
   2   4  14        3.05        3.63      0.83 o 
   3   4  14        2.29        2.59      0.52 o 
   4   4  14        0.34        0.70      0.41 o 
   5   4  14        2.87        1.94      0.87 o 
  -5   5  14        3.04        4.22      1.46 o 
  -4   5  14       51.81       51.36      2.24 o 
  -3   5  14        0.29        0.30      0.44 o 
  -2   5  14        0.44       -0.14      0.35 o 
  -1   5  14       10.81       11.84      0.73 o 
   0   5  14       13.32       13.48      0.84 o 
   1   5  14       18.35       18.16      0.87 o 
   2   5  14       12.30       11.49      0.96 o 
   3   5  14        8.38        9.53      0.93 o 
   4   5  14        2.12        0.95      0.67 o 
  -5   6  14       40.61       43.94      3.40 o 
  -4   6  14       26.39       26.02      3.02 o 
  -3   6  14       15.10       17.80      2.30 o 
  -2   6  14       32.61       32.43      2.37 o 
  -1   6  14       13.96       14.40      1.07 o 
   0   6  14        8.25       10.20      0.93 o 
   1   6  14        5.24        5.19      0.70 o 
   2   6  14        8.82        8.24      0.82 o 
   3   6  14        0.85        1.34      0.61 o 
   4   6  14        0.26        1.07      0.54 o 
  -4   7  14       14.98       14.69      1.62 o 
  -3   7  14        0.31        0.43      1.27 o 
  -2   7  14        0.24        0.20      0.71 o 
  -1   7  14        9.84       10.35      0.99 o 
   0   7  14        0.19        0.49      0.53 o 
   1   7  14        0.00        0.71      1.83 o 
   2   7  14        1.44        3.36      1.00 o 
   3   7  14        4.25        4.30      0.78 o 
  -3   8  14       10.28       14.81      2.47 o 
  -2   8  14        4.79        4.72      1.10 o 
  -1   8  14        0.45        0.36      0.54 o 
   0   8  14        0.04        0.13      0.59 o 
   1   8  14        1.07        2.13      1.24 o 
  -6   1  15        1.20        0.39      0.46 o 
  -5   1  15       52.97       46.16      1.38 o 
  -4   1  15       10.39        8.36      0.58 o 
  -3   1  15       35.21       34.69      0.86 o 
  -2   1  15        9.32        8.22      0.46 o 
  -1   1  15      222.78      212.21      2.40 o 
   0   1  15      176.96      173.98      2.04 o 
   1   1  15        7.49        7.12      0.66 o 
   2   1  15       33.22       32.01      1.08 o 
   3   1  15        1.55        1.38      0.37 o 
   4   1  15        0.06        0.13      0.30 o 
   5   1  15        1.48        1.51      0.47 o 
  -6   2  15       19.01       19.25      1.54 o 
  -5   2  15        1.51        1.26      0.64 o 
  -4   2  15       47.15       42.70      1.27 o 
  -3   2  15       30.21       32.17      1.04 o 
  -2   2  15      220.56      207.16      3.05 o 
  -1   2  15      162.50      166.67      2.23 o 
   0   2  15       98.77      100.35      1.63 o 
   1   2  15       28.80       23.78      0.99 o 
   2   2  15        0.03        0.05      0.27 o 
   3   2  15        0.37        0.28      0.31 o 
   4   2  15        3.34        2.93      0.62 o 
   5   2  15        0.15        0.62      0.41 o 
  -6   3  15        1.73       -0.51      0.54 o 
  -5   3  15       15.81       14.75      1.34 o 
  -4   3  15       60.78       56.58      3.64 o 
  -3   3  15        0.01       -0.05      0.38 o 
  -2   3  15       86.27       82.83      1.99 o 
  -1   3  15       25.77       24.88      0.73 o 
   0   3  15       11.45       10.13      0.85 o 
   1   3  15      211.62      193.63      3.85 o 
   2   3  15        8.98        9.37      0.86 o 
   3   3  15        3.86        2.52      0.53 o 
   4   3  15        0.07        0.51      0.40 o 
   5   3  15        0.31        0.51      0.45 o 
  -6   4  15        2.52        1.54      1.36 o 
  -5   4  15        0.05       -0.91      0.91 o 
  -4   4  15       27.90       31.60      1.90 o 
  -3   4  15      190.57      179.53      3.54 o 
  -2   4  15        2.63        2.80      0.55 o 
  -1   4  15        7.11        7.55      0.59 o 
   0   4  15      262.99      253.88      3.76 o 
   1   4  15       33.50       36.23      1.34 o 
   2   4  15        3.57        2.61      0.53 o 
   3   4  15        2.49        3.26      0.70 o 
   4   4  15       15.08       11.80      1.10 o 
  -5   5  15        7.41        6.83      1.81 o 
  -4   5  15       13.63       14.31      2.12 o 
  -3   5  15        7.52        8.07      0.86 o 
  -2   5  15        0.62        1.12      0.45 o 
  -1   5  15       41.91       42.71      1.23 o 
   0   5  15        1.24        0.96      0.38 o 
   1   5  15       47.82       46.55      1.62 o 
   2   5  15        4.41        4.61      0.68 o 
   3   5  15        2.88        2.81      0.54 o 
   4   5  15        0.49        1.01      0.67 o 
  -5   6  15        2.33        1.46      1.55 o 
  -4   6  15       17.04       18.86      2.52 o 
  -3   6  15        0.07        0.31      0.64 o 
  -2   6  15       27.96       28.04      1.31 o 
  -1   6  15       17.02       18.43      1.10 o 
   0   6  15       15.57       17.64      1.16 o 
   1   6  15        9.56       10.27      0.96 o 
   2   6  15        0.00        1.75      0.96 o 
   3   6  15        4.24        4.65      0.66 o 
  -4   7  15       11.35       12.48      1.64 o 
  -3   7  15        2.41        0.72      0.76 o 
  -2   7  15        1.14        0.81      0.73 o 
  -1   7  15        1.51        0.71      0.73 o 
   0   7  15        1.47        0.50      0.56 o 
   1   7  15        0.75        1.76      1.47 o 
   2   7  15        0.00        1.05      1.03 o 
  -2   8  15        0.31        0.17      0.80 o 
  -1   8  15        0.23        0.06      0.93 o 
   0   8  15        1.42        1.70      0.67 o 
   1   8  15        0.04       -0.01      0.94 o 
  -4   0  16      138.22      136.90      2.82 o 
  -3   0  16       81.17       80.46      1.93 o 
  -2   0  16     1812.21     1774.50     23.19 o 
  -1   0  16       84.24       78.64      1.72 o 
   0   0  16       43.16       37.91      1.05 o 
   1   0  16        1.22        0.63      0.35 o 
   2   0  16       57.32       52.05      2.04 o 
   3   0  16        5.09        3.24      0.74 o 
   4   0  16       17.14       17.77      1.67 o 
   5   0  16       14.77       14.91      1.67 o 
  -5   1  16        3.23        1.68      0.66 o 
  -4   1  16        6.90        3.80      0.45 o 
  -3   1  16       22.52       22.99      0.71 o 
  -2   1  16      116.30      108.46      2.15 o 
  -1   1  16      417.56      398.67      4.56 o 
   0   1  16       47.59       48.64      1.03 o 
   1   1  16       87.96       80.11      1.71 o 
   2   1  16       92.63       82.07      2.47 o 
   3   1  16       24.14       24.39      1.06 o 
   4   1  16        2.44        1.17      0.40 o 
   5   1  16        2.53        3.86      0.67 o 
  -5   2  16        0.72        1.53      0.66 o 
  -4   2  16        0.31        0.24      0.26 o 
  -3   2  16      590.39      558.17      7.18 o 
  -2   2  16       79.16       76.50      1.56 o 
  -1   2  16      189.03      183.78      2.77 o 
   0   2  16       89.26       80.84      1.41 o 
   1   2  16       35.89       29.37      1.14 o 
   2   2  16        0.56        1.55      0.40 o 
   3   2  16       35.96       34.59      1.45 o 
   4   2  16        8.24        7.05      0.75 o 
   5   2  16        4.60        4.96      0.98 o 
  -6   3  16        0.42       -0.56      1.20 o 
  -5   3  16       11.68       10.08      1.97 o 
  -4   3  16       23.43       18.24      1.07 o 
  -3   3  16        0.00        0.06      0.41 o 
  -2   3  16       44.19       41.86      1.37 o 
  -1   3  16        1.42        1.42      0.35 o 
   0   3  16       76.82       72.85      1.55 o 
   1   3  16      107.51       95.10      2.27 o 
   2   3  16        7.14        6.99      0.75 o 
   3   3  16       16.16       17.29      1.16 o 
   4   3  16        1.85        1.65      0.52 o 
  -6   4  16        0.06        0.31      0.92 o 
  -5   4  16        0.25       -0.36      0.45 o 
  -4   4  16        5.25        6.81      1.60 o 
  -3   4  16        7.04        7.41      1.42 o 
  -2   4  16      132.45      125.10      2.69 o 
  -1   4  16        7.77        8.59      0.73 o 
   0   4  16        3.83        6.85      0.60 o 
   1   4  16       14.68       16.22      1.02 o 
   2   4  16       19.88       17.46      1.05 o 
   3   4  16       14.19       17.73      1.19 o 
   4   4  16        0.48        0.49      0.59 o 
  -5   5  16        0.01        0.49      0.55 o 
  -4   5  16       12.06       12.98      2.05 o 
  -3   5  16        3.92        3.32      0.68 o 
  -2   5  16        4.59        5.04      0.67 o 
  -1   5  16       28.81       28.34      1.57 o 
   0   5  16       13.15       11.72      0.95 o 
   1   5  16       27.95       30.64      2.10 o 
   2   5  16        4.88        6.03      0.86 o 
   3   5  16        5.24        5.41      1.51 o 
   4   5  16        2.79        2.98      1.25 o 
  -4   6  16        0.10        1.15      1.32 o 
  -3   6  16        1.44        0.69      0.65 o 
  -2   6  16        9.54        9.87      0.93 o 
  -1   6  16        6.96       10.14      1.20 o 
   0   6  16        2.07        2.86      1.70 o 
   1   6  16        0.32        1.74      0.61 o 
   2   6  16       27.03       30.67      1.42 o 
   3   6  16        4.75        6.83      1.48 o 
  -3   7  16        0.23        0.02      0.67 o 
  -2   7  16        0.50        0.26      0.76 o 
  -1   7  16        3.51        3.19      1.93 o 
   0   7  16        6.77        6.96      0.93 o 
   1   7  16        1.40        3.96      0.82 o 
   2   7  16        2.35       10.25      5.24 o 
  -2   8  16        2.57        3.86      1.66 o 
  -1   8  16        4.53        3.23      1.65 o 
   0   8  16        2.68        4.89      1.88 o 
  -4   1  17        3.14        2.65      0.41 o 
  -3   1  17        0.00        0.28      0.25 o 
  -2   1  17       33.36       35.09      0.83 o 
  -1   1  17      189.39      183.81      2.23 o 
   0   1  17      119.97      111.58      2.01 o 
   1   1  17       93.57       77.64      1.72 o 
   2   1  17        9.56        9.18      0.74 o 
   3   1  17        1.88        1.05      0.38 o 
   4   1  17        0.08       -0.16      0.27 o 
   5   1  17        0.03        0.21      0.42 o 
  -5   2  17        3.32        2.07      1.08 o 
  -4   2  17        3.53        2.31      0.40 o 
  -3   2  17        5.47        4.36      0.53 o 
  -2   2  17       79.60       78.15      1.60 o 
  -1   2  17        1.76        2.40      0.37 o 
   0   2  17        1.35        0.24      0.49 o 
   1   2  17       21.72       22.47      1.02 o 
   2   2  17       15.93       14.75      1.00 o 
   3   2  17        3.52        4.94      0.73 o 
   4   2  17        0.85        0.44      0.50 o 
  -6   3  17        0.15       -0.98      0.98 o 
  -5   3  17        3.30        1.80      1.23 o 
  -4   3  17        6.61        3.86      0.72 o 
  -3   3  17        1.32        1.54      0.49 o 
  -2   3  17       18.81       18.71      0.96 o 
  -1   3  17        5.39        5.83      0.63 o 
   0   3  17      104.04       92.91      2.18 o 
   1   3  17        2.88        4.87      0.61 o 
   2   3  17        3.39        3.98      0.61 o 
   3   3  17       17.22       16.89      1.16 o 
   4   3  17        0.11        0.68      0.42 o 
  -5   4  17        0.22        0.77      0.64 o 
  -4   4  17       16.70       13.41      1.39 o 
  -3   4  17       67.03       59.37      1.83 o 
  -2   4  17        0.71        0.28      0.47 o 
  -1   4  17       47.60       43.79      2.44 o 
   0   4  17       27.57       28.68      1.20 o 
   1   4  17        9.63       10.83      0.92 o 
   2   4  17        3.02        3.73      0.70 o 
   3   4  17        0.21        1.45      0.46 o 
   4   4  17        0.13        0.51      0.46 o 
  -5   5  17        1.62       -0.12      1.22 o 
  -4   5  17        2.50        1.32      0.74 o 
  -3   5  17        3.71        3.08      0.93 o 
  -2   5  17        5.82        7.07      0.80 o 
  -1   5  17        1.63        1.61      0.68 o 
   0   5  17        7.39        6.59      0.94 o 
   1   5  17       25.34       23.34      1.20 o 
   2   5  17       12.91       14.67      1.14 o 
   3   5  17        0.12        2.01      0.77 o 
  -4   6  17        0.00       -0.20      0.80 o 
  -3   6  17        0.09       -0.22      0.67 o 
  -2   6  17       32.99       27.59      1.72 o 
  -1   6  17        0.03        0.54      0.60 o 
   0   6  17       13.60       14.65      1.40 o 
   1   6  17        0.92        0.18      0.81 o 
   2   6  17        1.47        3.50      1.02 o 
   3   6  17        0.28        0.90      0.74 o 
  -3   7  17        1.42        0.47      0.80 o 
  -2   7  17        0.11       -0.15      0.68 o 
  -1   7  17        5.17        3.21      0.90 o 
   0   7  17        0.08        0.90      1.58 o 
   1   7  17        2.38        2.31      0.90 o 
  -4   0  18        2.92        3.11      0.70 o 
  -3   0  18      217.10      200.61      3.64 o 
  -2   0  18        0.80        0.83      0.36 o 
  -1   0  18       48.12       49.41      1.33 o 
   0   0  18      139.33      120.56      4.49 o 
   1   0  18       72.37       65.20      2.24 o 
   2   0  18       23.95       14.32      1.59 o 
   3   0  18       19.53       19.58      1.50 o 
   4   0  18        7.93        7.94      1.56 o 
  -6   1  18        7.43        9.56      3.89 o 
  -5   1  18        2.21        1.73      0.83 o 
  -4   1  18        0.57        1.05      0.31 o 
  -3   1  18        0.00        0.19      0.23 o 
  -2   1  18      107.08      104.84      1.59 o 
  -1   1  18        6.71        7.04      0.46 o 
   0   1  18       93.12       89.32      2.64 o 
   1   1  18      262.75      230.07      3.63 o 
   2   1  18       63.27       56.87      1.59 o 
   3   1  18        0.15        0.17      0.31 o 
   4   1  18        0.19        0.64      0.37 o 
  -6   2  18        0.65        2.75      0.96 o 
  -5   2  18        0.48        0.87      0.62 o 
  -4   2  18       15.76       14.47      0.82 o 
  -3   2  18        8.67        8.38      0.58 o 
  -2   2  18      137.14      128.53      2.25 o 
  -1   2  18       78.76       74.72      1.85 o 
   0   2  18      121.27      108.64      2.37 o 
   1   2  18        0.62        2.07      0.43 o 
   2   2  18       18.43       21.29      1.10 o 
   3   2  18        1.89        2.78      0.51 o 
   4   2  18        2.85        1.65      0.46 o 
  -5   3  18        5.86        5.16      1.45 o 
  -4   3  18        0.37        0.11      0.50 o 
  -3   3  18        2.05        1.77      0.51 o 
  -2   3  18        1.02        1.29      0.46 o 
  -1   3  18      100.00      101.57      2.31 o 
   0   3  18       71.37       63.69      1.77 o 
   1   3  18       45.21       44.64      1.88 o 
   2   3  18       12.29       10.24      0.94 o 
   3   3  18       26.31       28.68      1.39 o 
   4   3  18        0.92        1.13      0.56 o 
  -5   4  18        0.00       -0.62      1.17 o 
  -4   4  18        0.12       -0.89      0.89 o 
  -3   4  18       15.90       14.43      1.08 o 
  -2   4  18        4.86        4.78      0.65 o 
  -1   4  18       19.82       22.27      1.38 o 
   0   4  18       44.57       47.50      1.59 o 
   1   4  18       11.39       11.32      0.97 o 
   2   4  18       12.10       17.61      1.92 o 
   3   4  18       12.03       14.04      1.19 o 
  -5   5  18        1.29        1.07      0.74 o 
  -4   5  18        1.12        0.84      1.53 o 
  -3   5  18        2.13        1.88      0.74 o 
  -2   5  18        5.81        5.06      1.41 o 
  -1   5  18        3.45        2.33      0.73 o 
   0   5  18       37.48       36.31      2.60 o 
   1   5  18        5.72        5.76      0.75 o 
   2   5  18       10.81       12.39      1.11 o 
   3   5  18       16.03       20.81      1.35 o 
  -4   6  18        0.56       -0.85      0.85 o 
  -3   6  18        0.07        0.42      0.71 o 
  -2   6  18        9.82        9.01      1.21 o 
  -1   6  18        1.91        2.20      0.78 o 
   0   6  18        9.24       12.73      1.91 o 
   1   6  18       42.10       45.87      3.88 o 
   2   6  18        8.99        9.57      1.62 o 
  -2   7  18        1.77        0.34      0.99 o 
  -1   7  18        5.36        3.89      2.56 o 
   0   7  18        1.82        4.04      1.24 o 
   1   7  18        9.35       10.91      1.84 o 
  -6   1  19        8.27        8.29      2.06 o 
  -5   1  19        0.21        0.53      1.54 o 
  -4   1  19        0.12        0.24      0.29 o 
  -3   1  19        2.42        2.53      0.39 o 
  -2   1  19       38.89       36.47      0.91 o 
  -1   1  19       23.19       24.01      2.09 o 
   0   1  19        1.40        1.06      0.44 o 
   1   1  19       30.46       29.60      1.24 o 
   2   1  19        1.31        0.80      0.33 o 
   3   1  19        0.91        0.91      0.44 o 
   4   1  19        2.83        3.72      0.62 o 
  -6   2  19        5.38        6.33      1.43 o 
  -5   2  19        0.22        0.99      0.52 o 
  -4   2  19        6.40        5.99      0.66 o 
  -3   2  19       12.34       11.23      0.76 o 
  -2   2  19        0.04        0.02      0.41 o 
  -1   2  19       54.46       54.91      1.58 o 
   0   2  19        0.36        0.36      0.43 o 
   1   2  19        0.02        0.25      0.31 o 
   2   2  19       16.94       16.39      1.02 o 
   3   2  19        8.01        9.08      0.84 o 
   4   2  19       10.75       11.21      1.01 o 
  -5   3  19        5.61        7.01      1.13 o 
  -4   3  19        0.64        0.62      0.61 o 
  -3   3  19        7.14        6.88      0.78 o 
  -2   3  19       28.74       26.32      1.46 o 
  -1   3  19       18.78       15.69      0.91 o 
   0   3  19      104.39      103.19      4.07 o 
   1   3  19        6.84        7.48      0.77 o 
   2   3  19       22.67       25.77      1.28 o 
   3   3  19        5.23        7.41      0.89 o 
   4   3  19        0.28        0.38      0.60 o 
  -5   4  19        1.84       -0.15      1.24 o 
  -4   4  19        0.06       -0.29      1.05 o 
  -3   4  19       13.93       16.34      1.15 o 
  -2   4  19        1.82        1.44      1.06 o 
  -1   4  19       13.68       14.21      1.57 o 
   0   4  19       31.84       29.08      1.61 o 
   1   4  19       18.88       18.09      1.10 o 
   2   4  19        2.79        4.75      0.98 o 
   3   4  19        0.01        0.75      0.52 o 
  -4   5  19        0.39       -0.63      0.64 o 
  -3   5  19        1.13        2.08      0.79 o 
  -2   5  19       16.61       17.70      1.54 o 
  -1   5  19        1.46        0.63      0.82 o 
   0   5  19        0.29        0.47      0.77 o 
   1   5  19       45.56       50.84      2.14 o 
   2   5  19        3.67        7.33      0.82 o 
   3   5  19       10.03       12.15      1.80 o 
  -3   6  19        9.84        8.98      1.32 o 
  -2   6  19        0.65        0.69      0.64 o 
  -1   6  19        0.93        1.13      0.69 o 
   1   6  19        2.17        3.75      1.61 o 
   2   6  19        0.16        1.91      1.11 o 
  -2   7  19        3.78        5.58      1.09 o 
  -1   7  19        0.21        0.71      0.90 o 
  -5   0  20        0.89        0.65      0.66 o 
  -4   0  20       22.45       25.72      2.11 o 
  -3   0  20       34.42       34.94      1.30 o 
  -2   0  20       73.91       77.12      1.90 o 
  -1   0  20        2.54        1.61      0.66 o 
   0   0  20       34.64       33.37      2.27 o 
   1   0  20        3.79        4.94      1.45 o 
   2   0  20       17.27       17.85      1.38 o 
   3   0  20       21.07       21.56      1.67 o 
   4   0  20        2.31        2.95      0.87 o 
  -5   1  20        4.21        5.12      0.87 o 
  -4   1  20       16.65       20.38      1.15 o 
  -3   1  20       59.45       61.62      1.39 o 
  -2   1  20        7.90        7.02      0.56 o 
  -1   1  20        0.87        1.12      0.42 o 
   0   1  20        9.50        8.36      0.96 o 
   1   1  20       30.21       26.53      1.07 o 
   2   1  20        0.06        0.30      0.31 o 
   3   1  20        2.92        4.05      0.60 o 
   4   1  20        1.30        1.87      0.52 o 
  -5   2  20       23.31       27.71      1.38 o 
  -4   2  20        4.79        6.43      0.77 o 
  -3   2  20        4.01        4.06      0.55 o 
  -2   2  20       28.75       30.92      1.20 o 
  -1   2  20        1.07        0.55      0.43 o 
   0   2  20       10.03        9.68      1.03 o 
   1   2  20       10.50        9.74      1.33 o 
   2   2  20        1.46        2.76      0.50 o 
   3   2  20        6.46        4.86      0.85 o 
  -5   3  20        1.36        2.44      0.83 o 
  -4   3  20        3.89        5.42      0.97 o 
  -3   3  20        1.69        0.78      0.67 o 
  -2   3  20        2.39        2.50      0.69 o 
  -1   3  20        0.45        0.77      0.47 o 
   0   3  20       17.66       15.50      1.34 o 
   1   3  20       10.22       10.43      0.93 o 
   2   3  20       14.98       13.32      1.40 o 
   3   3  20        0.00        0.95      0.46 o 
  -5   4  20        0.14       -0.01      0.66 o 
  -4   4  20        0.01       -0.22      0.64 o 
  -3   4  20        1.00        1.35      0.67 o 
  -2   4  20        5.47        5.75      0.92 o 
  -1   4  20        2.17        3.25      1.12 o 
   0   4  20        2.76        2.37      0.63 o 
   1   4  20        0.00        1.12      0.40 o 
   2   4  20        0.21        0.40      0.40 o 
   3   4  20        7.87        9.06      1.02 o 
  -4   5  20        3.45        3.94      2.45 o 
  -3   5  20        0.07       -0.49      0.62 o 
  -2   5  20        0.04       -0.37      1.17 o 
  -1   5  20        0.97        1.16      0.87 o 
   0   5  20       11.71       11.91      1.79 o 
   1   5  20       24.22       27.20      1.68 o 
   2   5  20        4.58        5.62      0.81 o 
  -3   6  20        0.16       -0.67      0.67 o 
  -2   6  20        0.22        2.09      0.82 o 
  -1   6  20        0.47        1.86      1.09 o 
   0   6  20        8.07        8.02      1.55 o 
  -5   1  21        1.14        0.62      0.59 o 
  -4   1  21        0.07        0.90      0.60 o 
  -3   1  21       31.49       32.08      1.14 o 
  -2   1  21       14.36       15.48      0.97 o 
  -1   1  21        0.05        0.65      0.38 o 
   0   1  21        3.04        3.49      0.69 o 
   1   1  21        1.18        0.78      0.50 o 
   2   1  21        0.01        0.57      0.32 o 
   3   1  21        0.89        2.25      0.51 o 
  -5   2  21        0.48        0.80      0.82 o 
  -4   2  21        5.35        6.31      2.22 o 
  -3   2  21       19.74       22.18      0.97 o 
  -2   2  21       15.45       19.19      1.37 o 
  -1   2  21        4.69        5.30      0.80 o 
   0   2  21        2.18        3.64      0.72 o 
   1   2  21        0.46        0.57      0.73 o 
   2   2  21        0.40        0.88      0.35 o 
   3   2  21        9.54       10.35      0.94 o 
  -5   3  21        1.06        3.11      0.86 o 
  -4   3  21       32.11       36.37      1.96 o 
  -3   3  21        5.36        6.66      1.01 o 
  -2   3  21        1.18        0.77      0.57 o 
  -1   3  21        0.56        2.41      0.93 o 
   0   3  21        9.12        9.02      1.42 o 
   1   3  21        8.21        7.59      1.01 o 
   2   3  21        0.81        1.66      0.48 o 
   3   3  21        0.98        2.04      0.53 o 
  -4   4  21        0.79        0.64      0.71 o 
  -3   4  21       14.35       19.18      1.53 o 
  -2   4  21        4.78        5.02      0.93 o 
  -1   4  21        5.04        5.48      1.32 o 
   1   4  21        0.18        1.01      0.54 o 
   2   4  21        2.04        4.57      0.77 o 
  -3   5  21        2.33        2.19      0.84 o 
  -2   5  21        0.81        0.09      0.77 o 
  -1   5  21        0.22        1.44      0.83 o 
   0   5  21       13.19       11.63      1.81 o 
   1   5  21        0.00        2.76      0.86 o 
  -2   6  21        0.04        1.11      0.73 o 
  -1   6  21        0.65        1.17      1.17 o 
   0   6  21        1.84        3.91      1.17 o 
  -5   0  22        0.18        0.88      0.94 o 
  -4   0  22       32.58       35.65      2.58 o 
  -3   0  22        0.25       -0.27      0.48 o 
  -2   0  22        3.11        5.10      0.94 o 
  -1   0  22       10.73       12.15      1.59 o 
   0   0  22        8.61        6.00      1.24 o 
   1   0  22        9.87        7.24      1.37 o 
   2   0  22        9.15        8.56      3.60 o 
   3   0  22        0.52        0.60      0.56 o 
  -5   1  22        1.43        1.45      0.73 o 
  -4   1  22        0.04       -0.35      0.82 o 
  -3   1  22        1.17        0.98      0.71 o 
  -2   1  22        2.91        3.30      0.61 o 
  -1   1  22        2.59        2.77      0.60 o 
   0   1  22        2.35        2.39      0.61 o 
   1   1  22        0.04        0.27      0.40 o 
   2   1  22        0.01        0.74      0.36 o 
   3   1  22        0.16        0.46      0.39 o 
  -5   2  22       35.38       39.45      3.04 o 
  -4   2  22        0.10        0.40      0.56 o 
  -3   2  22        7.49        8.03      0.80 o 
  -2   2  22       13.05       15.40      1.93 o 
  -1   2  22        1.55        3.74      0.70 o 
   0   2  22        4.19        3.98      1.01 o 
   1   2  22        4.27        2.39      0.64 o 
   2   2  22        2.00        1.57      0.41 o 
   3   2  22        0.78        1.24      0.46 o 
  -4   3  22        8.87        9.42      1.25 o 
  -3   3  22       11.27       12.65      3.56 o 
  -2   3  22        1.03        1.88      0.92 o 
  -1   3  22        5.62        9.52      1.55 o 
   0   3  22        0.12        1.26      0.71 o 
   1   3  22        3.88        3.29      1.29 o 
   2   3  22        0.18        1.13      0.48 o 
  -4   4  22       14.09       17.82      3.18 o 
  -3   4  22        0.80        0.29      2.09 o 
  -2   4  22       32.65       36.09      2.74 o 
  -1   4  22        0.01        0.43      0.63 o 
   0   4  22        1.76        3.41      0.95 o 
   1   4  22        0.14        1.33      0.63 o 
   2   4  22        0.82        2.13      0.79 o 
  -3   5  22        0.64        2.00      0.81 o 
  -2   5  22        0.24        1.24      0.95 o 
  -1   5  22        3.27        3.85      1.14 o 
   0   5  22        1.28        2.02      0.96 o 
   1   5  22        2.53        5.93      1.30 o 
  -4   1  23       17.82       20.73      1.60 o 
  -3   1  23        7.16        8.27      0.81 o 
  -2   1  23        0.25        2.89      0.62 o 
  -1   1  23        0.38        2.05      0.45 o 
   0   1  23        1.18        2.14      0.54 o 
   1   1  23        0.57        0.53      0.46 o 
   2   1  23        0.52        1.51      0.64 o 
  -4   2  23        0.48        0.08      2.06 o 
  -3   2  23       19.98       24.25      2.06 o 
  -2   2  23        2.78        4.11      1.02 o 
  -1   2  23        2.62        3.75      0.69 o 
   0   2  23        0.32        1.45      0.71 o 
   1   2  23        2.86        3.89      0.83 o 
   2   2  23        1.56        2.07      0.71 o 
  -4   3  23        1.76        2.06      0.74 o 
  -3   3  23        5.35        7.41      1.06 o 
  -2   3  23       13.48       12.64      1.81 o 
  -1   3  23        3.42        6.73      1.37 o 
   0   3  23        0.01        1.58      0.53 o 
   1   3  23        0.63        1.81      0.53 o 
   2   3  23        0.90        1.69      0.67 o 
  -3   4  23        0.53        1.26      0.72 o 
  -2   4  23        3.98        3.14      1.14 o 
  -1   4  23        5.47        7.64      1.44 o 
   0   4  23        3.27        5.19      1.16 o 
   1   4  23        0.68        2.35      0.67 o 
  -2   5  23        2.08        4.32      1.31 o 
  -1   5  23        5.40        7.58      1.50 o 
   0   5  23        9.76       12.39      1.93 o 
  -4   0  24        0.74        1.60      0.92 o 
  -2   0  24        2.58        5.78      0.97 o 
  -1   0  24       20.17       29.26      2.18 o 
   0   0  24        8.26        9.81      1.64 o 
   1   0  24        1.14        1.36      0.74 o 
   2   0  24        1.90        1.13      1.02 o 
  -4   1  24       26.89       38.89      2.68 o 
  -3   1  24        0.35        3.51      0.73 o 
  -2   1  24        9.54       11.42      1.57 o 
  -1   1  24        8.94       12.60      1.20 o 
   0   1  24        4.62        5.01      0.82 o 
   1   1  24        0.11        0.53      0.49 o 
   2   1  24        0.08        0.09      0.55 o 
  -4   2  24        1.48        5.12      1.86 o 
  -3   2  24        2.14        6.75      1.29 o 
  -2   2  24        3.72        7.33      1.35 o 
  -1   2  24        0.26        1.50      0.46 o 
   0   2  24        1.32        1.75      0.55 o 
   1   2  24        6.23        6.39      0.97 o 
   2   2  24        1.38        0.92      1.05 o 
  -3   3  24        2.97        8.44      1.58 o 
  -2   3  24        9.94       14.54      1.97 o 
  -1   3  24        0.30        2.84      0.87 o 
   0   3  24        0.66        2.14      1.22 o 
   1   3  24        1.25        2.57      0.60 o 
  -2   4  24        0.01        2.31      1.15 o 
  -1   4  24        1.79        2.52      1.00 o 
   0   4  24        6.59        8.62      1.45 o 
  -3   1  25        1.27        5.61      0.97 o 
  -2   1  25        4.45        7.42      1.23 o 
  -1   1  25        1.81        3.92      0.70 o 
   0   1  25       10.80       14.15      1.38 o 
   1   1  25        1.35        2.06      0.68 o 
  -3   2  25       12.74       19.46      1.92 o 
  -2   2  25        0.18        1.94      0.67 o 
  -1   2  25       11.45       16.23      2.03 o 
   0   2  25        0.31        1.48      0.57 o 
   1   2  25        1.12        2.06      0.68 o 
  -2   3  25       20.04       26.86      2.36 o 
  -1   3  25        0.46        3.11      1.08 o 
   0   3  25        0.00        1.17      0.69 o 
  -2   0  26        9.45       14.46      1.42 o 
  -1   0  26       17.93       27.10      2.25 o 
   0   0  26        3.80        5.67      1.28 o 
  -3   1  26        2.22       11.98      1.19 o 
  -2   1  26        5.98        9.91      1.50 o 
  -1   1  26        5.16        6.09      0.84 o 
   0   1  26        4.57        8.80      1.17 o 
  -2   2  26        0.37        4.29      0.87 o 
  -1   2  26        0.58        3.03      0.85 o 
   0   2  26       19.49       23.10      1.60 o 
                                                 
